# Supplementary material for: Helicobacter pylori-induced NAT10 stabilizes MDM2 mRNA via RNA acetylation to facilitate gastric cancer progression
Source: J Exp Clin Cancer Res. 2023 Jan 6;42:9. doi: 10.1186/s13046-022-02586-w (PMC9817303; doi:10.1186/s13046-022-02586-w)
Supplement: Supplementary file 2 — Additional file 2: Table S3. Differential peaks within mRNA transcipts between NAT10 KO and the control cells. [file 13046_2022_2586_MOESM2_ESM.xlsx]

## Sheet: Sheet1
Table S3. Differential peaks within mRNA transcipts between NAT10 KO and the control cells
ensembl_gene_id	chr	chromStart	chromEnd	score	strand	thickStart	thickEnd	itemRgb	blockCount	blockSizes	blockStarts	lg.p	lg.fdr	fold_enrchment	diff.lg.fdr	diff.lg.p	diff.log2.fc	class	external_gene_name	gene_biotype
ENSG00000155660	7	149003925	149003925	1e-79	-	149003835	149004015	0	1	180,	0	-79	-76.2	2.02	-57.9	-59.6	-7.51	CDS	PDIA4	protein_coding
ENSG00000072501	X	53411896	53411896	5e-14	-	53411789	53412003	0	2	112,9,	0,205	-13.3	-11.2	1.15	-78.6	-80.5	-6.98	CDS	SMC1A	protein_coding
ENSG00000143093	1	110049465	110049465	3.2e-26	+	110049375	110049556	0	1	181,	0	-25.5	-23.1	34.1	-5.29	-6.17	-6.83	exon	STRIP1	protein_coding
ENSG00000137809	15	68296802	68296802	7.9e-86	-	68296712	68296892	0	1	180,	0	-85.1	-82.2	752	-0.956	-1.34	-6.39	three_prime_utr	ITGA11	protein_coding
ENSG00000179262	19	12945929	12945929	2e-60	+	12945854	12946004	0	1	150,	0	-59.7	-56.9	4.66	-22.6	-24.1	-6.38	five_prime_utr	RAD23A	protein_coding
ENSG00000104635	8	22419718	22419718	1.3e-28	+	22419598	22419839	0	1	241,	0	-27.9	-25.5	2.57	-23.4	-24.8	-6.36	three_prime_utr	SLC39A14	protein_coding
ENSG00000123427	12	57781314	57781314	2e-35	+	57781224	57781404	0	1	180,	0	-34.7	-32.2	69.6	-1.51	-2.01	-6.29	three_prime_utr	EEF1AKMT3	protein_coding
ENSG00000163513	3	30691925	30691925	1e-146	+	30691775	30692075	0	1	300,	0	-146	-143	74.3	-6.51	-7.46	-6.22	three_prime_utr	TGFBR2	protein_coding
ENSG00000131473	17	41906541	41906541	4e-96	-	41905619	41907464	0	3	39,119,23,	0,908,1822	-95.4	-92.4	8.32	-17.6	-19	-6.13	CDS	ACLY	protein_coding
ENSG00000106546	7	17345345	17345345	2.5e-60	+	17345255	17345435	0	1	180,	0	-59.6	-56.9	15.7	-8.56	-9.61	-6.11	three_prime_utr	AHR	protein_coding
ENSG00000105701	19	18541961	18541961	1e-37	-	18541856	18542066	0	1	210,	0	-37	-34.5	3.2	-20.2	-21.5	-6.1	CDS	FKBP8	protein_coding
ENSG00000165671	5	177209867	177209867	1e-155	+	177209777	177209958	0	1	181,	0	-155	-151	32.2	-12.5	-13.7	-6.1	CDS	NSD1	protein_coding
ENSG00000114439	3	107772761	107772761	6e-08	+	107772671	107772852	0	1	181,	0	-7.22	-5.34	1.74	-17.3	-18.6	-5.99	CDS	BBX	protein_coding
ENSG00000154380	1	225497517	225497517	5e-15	-	225497412	225497623	0	1	211,	0	-14.3	-12.2	2.75	-16	-17.3	-5.97	three_prime_utr	ENAH	protein_coding
ENSG00000117523	1	171541569	171541569	6.3e-26	+	171541494	171541645	0	1	151,	0	-25.2	-22.8	2.13	-17.7	-19	-5.96	CDS	PRRC2C	protein_coding
ENSG00000100890	14	35124189	35124189	1e-141	+	35124009	35124370	0	2	222,78,	0,283	-141	-138	87.6	-5.58	-6.48	-5.93	CDS	KIAA0391	protein_coding
ENSG00000256646	7	42919722	42919722	1e-136	-	42917578	42921867	0	3	112,58,10,	0,199,4279	-136	-133	12.7	-15.4	-16.6	-5.92	three_prime_utr	AC010132.3	protein_coding
ENSG00000173230	3	121697580	121697580	2e-14	-	121697505	121697656	0	1	151,	0	-13.7	-11.6	1.52	-17.8	-19.1	-5.88	CDS	GOLGB1	protein_coding
ENSG00000023445	11	102322487	102322487	1e-93	+	102322367	102322608	0	1	241,	0	-93	-90	12.1	-10.2	-11.4	-5.81	five_prime_utr	BIRC3	protein_coding
ENSG00000119707	14	73121232	73121232	7.9e-88	+	73121142	73121323	0	1	181,	0	-87.1	-84.2	164	-2.28	-2.88	-5.77	three_prime_utr	RBM25	protein_coding
ENSG00000103495	16	29810684	29810684	4e-68	+	29810594	29810775	0	1	181,	0	-67.4	-64.6	6.67	-11.5	-12.7	-5.76	three_prime_utr	MAZ	protein_coding
ENSG00000164951	8	93925316	93925316	2e-24	+	93925226	93925407	0	1	181,	0	-23.7	-21.4	9.63	-6.45	-7.39	-5.74	three_prime_utr	PDP1	protein_coding
ENSG00000181143	19	8961957	8961957	2.5e-73	-	8961792	8962123	0	1	331,	0	-72.6	-69.8	3.19	-16	-17.3	-5.72	CDS	MUC16	protein_coding
ENSG00000204977	13	50015038	50015038	6.3e-15	+	50014948	50015128	0	1	180,	0	-14.2	-12.1	32	-1.5	-2	-5.67	three_prime_utr	TRIM13	protein_coding
ENSG00000104738	8	47970713	47970713	2e-18	+	47970608	47970818	0	1	210,	0	-17.7	-15.5	2.37	-14.1	-15.4	-5.64	CDS	MCM4	protein_coding
ENSG00000179833	2	64633024	64633024	5e-11	-	64632934	64633115	0	1	181,	0	-10.3	-8.27	2.01	-11.9	-13.1	-5.6	three_prime_utr	SERTAD2	protein_coding
ENSG00000136868	9	113260594	113260594	1e-204	+	113260474	113260715	0	1	241,	0	-204	-201	63.5	-5.7	-6.61	-5.56	three_prime_utr	SLC31A1	protein_coding
ENSG00000258790	14	35124105	35124105	1e-143	+	35124000	35124210	0	1	210,	0	-143	-140	100	-3.74	-4.5	-5.52	CDS	AL121594.3	protein_coding
ENSG00000167695	17	742584	742584	1e-105	+	742495	742674	0	1	179,	0	-105	-102	165	-2.17	-2.75	-5.51	three_prime_utr	FAM57A	protein_coding
ENSG00000138032	2	44201794	44201794	6.8e-07	+	44201704	44201885	0	1	181,	0	-6.17	-4.34	2.91	-6.21	-7.14	-5.49	CDS	PPM1B	protein_coding
ENSG00000143384	1	150579378	150579378	1.3e-85	-	150579228	150579528	0	1	300,	0	-84.9	-82	9.91	-11	-12.1	-5.48	CDS	MCL1	protein_coding
ENSG00000178209	8	143916839	143916839	1.4e-05	-	143916764	143916915	0	1	151,	0	-4.86	-3.1	1.25	-12.7	-13.9	-5.47	CDS	PLEC	protein_coding
ENSG00000186812	18	35248966	35248966	3.2e-43	+	35248876	35249056	0	1	180,	0	-42.5	-39.9	39.2	-2.82	-3.48	-5.44	three_prime_utr	ZNF397	protein_coding
ENSG00000169398	8	140659576	140659576	3.2e-64	-	140659486	140659666	0	1	180,	0	-63.5	-60.7	15.2	-6.73	-7.7	-5.43	CDS	PTK2	protein_coding
ENSG00000186432	3	160500764	160500764	1e-111	-	160500689	160500840	0	1	151,	0	-111	-108	70.5	-2.64	-3.29	-5.43	three_prime_utr	KPNA4	protein_coding
ENSG00000114021	3	100355279	100355279	1e-101	+	100355189	100355370	0	1	181,	0	-101	-97.7	137	-2.06	-2.63	-5.31	three_prime_utr	NIT2	protein_coding
ENSG00000159579	16	57239578	57239578	1.6e-37	+	57239488	57239669	0	1	181,	0	-36.8	-34.3	40.4	-2.95	-3.63	-5.27	three_prime_utr	RSPRY1	protein_coding
ENSG00000095209	9	105775447	105775447	4e-37	+	105775357	105775537	0	1	180,	0	-36.4	-33.9	89.3	-1.26	-1.71	-5.25	three_prime_utr	TMEM38B	protein_coding
ENSG00000148110	9	94460714	94460714	1e-116	+	94460624	94460804	0	1	180,	0	-116	-113	266	-1.45	-1.94	-5.2	three_prime_utr	MFSD14B	protein_coding
ENSG00000198363	8	61661108	61661108	7.9e-65	-	61660973	61661244	0	1	271,	0	-64.1	-61.3	72.1	-1.91	-2.46	-5.19	three_prime_utr	ASPH	protein_coding
ENSG00000136244	7	22731761	22731761	2e-23	+	22731671	22731852	0	1	181,	0	-22.7	-20.4	9.18	-4.54	-5.37	-5.18	three_prime_utr	IL6	protein_coding
ENSG00000196705	19	21187101	21187101	6.3e-30	+	21187011	21187191	0	1	180,	0	-29.2	-26.7	40	-1.69	-2.21	-5.17	three_prime_utr	ZNF431	protein_coding
ENSG00000068366	X	109643225	109643225	4e-35	-	109643150	109643301	0	1	151,	0	-34.4	-31.9	5.89	-7.7	-8.71	-5.08	three_prime_utr	ACSL4	protein_coding
ENSG00000124201	20	49247731	49247731	1e-57	-	49247611	49247852	0	1	241,	0	-57	-54.2	7.91	-7.63	-8.63	-5.06	CDS	ZNFX1	protein_coding
ENSG00000173402	3	49531677	49531677	1.3e-11	+	49531602	49531752	0	1	150,	0	-10.9	-8.91	1.34	-9.53	-10.6	-5.01	CDS	DAG1	protein_coding
ENSG00000057657	6	106086409	106086409	4e-32	+	106086319	106086499	0	1	180,	0	-31.4	-28.9	50.1	-4.24	-5.04	-4.98	five_prime_utr	PRDM1	protein_coding
ENSG00000129911	19	1853398	1853398	2.5e-15	-	1853323	1853473	0	1	150,	0	-14.6	-12.5	7.79	-3.12	-3.82	-4.97	three_prime_utr	KLF16	protein_coding
ENSG00000022840	12	120563467	120563467	7.9e-71	+	120563317	120563617	0	1	300,	0	-70.1	-67.3	6.82	-7.02	-8	-4.95	CDS	RNF10	protein_coding
ENSG00000144136	2	112646979	112646979	1.6e-31	+	112646889	112647069	0	1	180,	0	-30.8	-28.3	2.42	-8.32	-9.36	-4.92	CDS	SLC20A1	protein_coding
ENSG00000115464	2	61348103	61348103	2.5e-29	-	61347923	61348284	0	1	361,	0	-28.6	-26.2	6	-6.74	-7.7	-4.89	CDS	USP34	protein_coding
ENSG00000133275	19	1980349	1980349	5e-25	+	1980259	1980440	0	1	181,	0	-24.3	-21.9	5.45	-5.78	-6.7	-4.89	three_prime_utr	CSNK1G2	protein_coding
ENSG00000032219	14	58351259	58351259	5e-45	+	58351094	58351424	0	1	330,	0	-44.3	-41.7	61.8	-2.03	-2.6	-4.87	CDS	ARID4A	protein_coding
ENSG00000170144	2	177223091	177223091	1.6e-30	+	177223001	177223182	0	1	181,	0	-29.8	-27.4	9.76	-4.06	-4.84	-4.81	three_prime_utr	HNRNPA3	protein_coding
ENSG00000101745	18	9255463	9255463	1e-21	+	9255358	9255569	0	1	211,	0	-21	-18.7	12.9	-3.48	-4.21	-4.81	CDS	ANKRD12	protein_coding
ENSG00000008952	3	169982791	169982791	3.2e-23	+	169982701	169982882	0	1	181,	0	-22.5	-20.2	2.26	-14.3	-15.6	-4.8	CDS	SEC62	protein_coding
ENSG00000101412	20	33676010	33676010	2.5e-40	-	33675920	33676100	0	1	180,	0	-39.6	-37	30.7	-2.53	-3.15	-4.79	three_prime_utr	E2F1	protein_coding
ENSG00000170412	17	74431639	74431639	5e-29	+	74431549	74431730	0	1	181,	0	-28.3	-25.9	15.8	-3.3	-4.02	-4.78	five_prime_utr	GPRC5C	protein_coding
ENSG00000197102	14	101964737	101964737	2.5e-20	+	101964677	101964798	0	1	121,	0	-19.6	-17.3	2.94	-6.35	-7.29	-4.74	CDS	DYNC1H1	protein_coding
ENSG00000092929	17	75827434	75827434	1e-36	-	75827314	75827554	0	1	240,	0	-36	-33.5	3.59	-6.63	-7.58	-4.73	three_prime_utr	UNC13D	protein_coding
ENSG00000135679	12	68843048	68843048	1.3e-45	+	68842958	68843139	0	1	181,	0	-44.9	-42.3	10.6	-4.38	-5.18	-4.72	three_prime_utr	MDM2	protein_coding
ENSG00000100591	14	77466368	77466368	6.3e-30	+	77464647	77468090	0	3	43,129,8,	0,891,3435	-29.2	-26.8	5.97	-5.54	-6.44	-4.71	exon	AHSA1	protein_coding
ENSG00000154380	1	225496993	225496993	6.3e-54	-	225496873	225497113	0	1	240,	0	-53.2	-50.5	18.3	-3.46	-4.19	-4.71	three_prime_utr	ENAH	protein_coding
ENSG00000147955	9	34634899	34634899	3.2e-16	-	34634810	34634989	0	1	179,	0	-15.5	-13.3	6.04	-5.09	-5.96	-4.7	exon	SIGMAR1	protein_coding
ENSG00000146830	7	100683823	100683823	1e-31	-	100683575	100684072	0	3	57,101,53,	0,242,444	-31	-28.5	25.1	-3.12	-3.82	-4.7	CDS	GIGYF1	protein_coding
ENSG00000106268	7	2251011	2251011	3.2e-24	+	2250906	2251116	0	1	210,	0	-23.5	-21.2	61.1	-2.19	-2.78	-4.7	exon	NUDT1	protein_coding
ENSG00000259431	14	23559152	23559152	1.3e-23	+	23559047	23559257	0	1	210,	0	-22.9	-20.5	36.3	-1.96	-2.52	-4.7	three_prime_utr	THTPA	protein_coding
ENSG00000110330	11	102348908	102348908	1.3e-18	+	102348789	102349028	0	1	239,	0	-17.9	-15.7	6.48	-4.28	-5.08	-4.69	exon	BIRC2	protein_coding
ENSG00000131016	6	151353230	151353230	1.3e-09	+	151353140	151353320	0	1	180,	0	-8.89	-6.95	4.7	-5.36	-6.25	-4.68	CDS	AKAP12	protein_coding
ENSG00000063244	19	55654518	55654518	1.3e-17	+	55654443	55654593	0	1	150,	0	-16.9	-14.7	2.89	-5.97	-6.89	-4.67	five_prime_utr	U2AF2	protein_coding
ENSG00000167635	19	36237267	36237267	3.2e-27	+	36237163	36237372	0	1	209,	0	-26.5	-24.1	8.04	-4.03	-4.81	-4.65	CDS	ZNF146	protein_coding
ENSG00000148337	9	128178975	128178975	6.3e-31	-	128178855	128179095	0	1	240,	0	-30.2	-27.7	3.51	-6.22	-7.15	-4.64	CDS	CIZ1	protein_coding
ENSG00000161021	5	179733238	179733238	2.5e-39	+	179733148	179733328	0	1	180,	0	-38.6	-36	77.1	-1.82	-2.37	-4.62	CDS	MAML1	protein_coding
ENSG00000162368	1	47378406	47378406	1.6e-60	+	47378272	47378541	0	1	269,	0	-59.8	-57	8.94	-5.6	-6.5	-4.61	three_prime_utr	CMPK1	protein_coding
ENSG00000085224	X	77652246	77652246	1e-11	-	77652171	77652322	0	1	151,	0	-11	-9	2.65	-5.31	-6.19	-4.6	CDS	ATRX	protein_coding
ENSG00000146223	6	42889356	42889356	2e-31	+	42889266	42889446	0	1	180,	0	-30.7	-28.2	6.21	-4.64	-5.47	-4.57	three_prime_utr	RPL7L1	protein_coding
ENSG00000133030	17	17189538	17189538	6.3e-39	+	17189448	17189629	0	1	181,	0	-38.2	-35.6	38.5	-1.8	-2.35	-4.55	three_prime_utr	MPRIP	protein_coding
ENSG00000126945	X	101413806	101413806	2.5e-25	+	101413658	101413955	0	1	297,	0	-24.6	-22.2	5.96	-4.76	-5.61	-4.53	three_prime_utr	HNRNPH2	protein_coding
ENSG00000119844	2	64552419	64552419	7.6e-10	+	64552329	64552509	0	1	180,	0	-9.12	-7.17	4.23	-3.49	-4.22	-4.53	exon	AFTPH	protein_coding
ENSG00000123094	12	26064913	26064913	2.5e-31	+	26064808	26065018	0	1	210,	0	-30.6	-28.1	6.45	-4.87	-5.73	-4.52	CDS	RASSF8	protein_coding
ENSG00000174233	12	48783198	48783198	6.3e-24	-	48783123	48783273	0	1	150,	0	-23.2	-20.9	48.9	-0.958	-1.35	-4.52	CDS	ADCY6	protein_coding
ENSG00000165494	11	83166194	83166194	6.3e-68	+	83166104	83166285	0	1	181,	0	-67.2	-64.4	3.86	-16.3	-17.6	-4.5	CDS	PCF11	protein_coding
ENSG00000145495	5	10437059	10437059	2.5e-47	+	10436909	10437209	0	1	300,	0	-46.6	-43.9	21.8	-3.51	-4.24	-4.5	three_prime_utr	44261	protein_coding
ENSG00000169871	7	101091152	101091152	2e-34	+	101091017	101091288	0	1	271,	0	-33.7	-31.1	58	-1.71	-2.24	-4.48	exon	TRIM56	protein_coding
ENSG00000177732	20	325983	325983	6.3e-32	+	325893	326073	0	1	180,	0	-31.2	-28.7	12.3	-3.65	-4.39	-4.45	exon	SOX12	protein_coding
ENSG00000189339	1	1662753	1662753	3.2e-51	-	1662633	1662874	0	1	241,	0	-50.5	-47.8	45.4	-1.79	-2.33	-4.45	three_prime_utr	SLC35E2B	protein_coding
ENSG00000129925	16	377564	377564	6.3e-46	-	377417	377712	0	2	168,42,	0,253	-45.2	-42.6	20.8	-2.47	-3.1	-4.44	CDS	TMEM8A	protein_coding
ENSG00000136802	9	128916514	128916514	1e-111	+	128916424	128916605	0	1	181,	0	-111	-108	70.5	-2.18	-2.76	-4.44	three_prime_utr	LRRC8A	protein_coding
ENSG00000100644	14	61697818	61697818	3.2e-41	+	61697743	61697894	0	1	151,	0	-40.5	-37.9	37.6	-1.41	-1.88	-4.43	five_prime_utr	HIF1A	protein_coding
ENSG00000270647	17	35844794	35844794	7.9e-50	+	35844614	35844975	0	1	361,	0	-49.1	-46.4	5.97	-8.49	-9.53	-4.4	CDS	TAF15	protein_coding
ENSG00000106603	7	43632365	43632365	1.6e-47	-	43632275	43632456	0	1	181,	0	-46.8	-44.1	44.2	-1.42	-1.9	-4.39	three_prime_utr	COA1	protein_coding
ENSG00000146112	6	30685028	30685028	2.6e-10	-	30684938	30685118	0	1	180,	0	-9.58	-7.61	2.53	-4.71	-5.55	-4.33	exon	PPP1R18	protein_coding
ENSG00000113360	5	31466265	31466265	4e-11	-	31466190	31466341	0	1	151,	0	-10.4	-8.36	2.19	-4.64	-5.48	-4.32	CDS	DROSHA	protein_coding
ENSG00000128050	4	56461000	56461000	5e-13	+	56460925	56461076	0	1	151,	0	-12.3	-10.2	2.59	-4.58	-5.41	-4.31	three_prime_utr	PAICS	protein_coding
ENSG00000174796	4	75527066	75527066	1.3e-50	+	75526961	75527171	0	1	210,	0	-49.9	-47.2	52.7	-1.4	-1.86	-4.31	CDS	THAP6	protein_coding
ENSG00000198464	19	52324817	52324817	1.6e-63	+	52324727	52324907	0	1	180,	0	-62.8	-60	88.6	-1.07	-1.48	-4.3	three_prime_utr	ZNF480	protein_coding
ENSG00000182752	9	116235324	116235324	2.5e-38	+	116235204	116235445	0	1	241,	0	-37.6	-35	338	-0.994	-1.39	-4.29	CDS	PAPPA	protein_coding
ENSG00000100591	14	77458140	77458140	1e-13	+	77458065	77458215	0	1	150,	0	-13	-10.9	3.47	-4.63	-5.46	-4.28	five_prime_utr	AHSA1	protein_coding
ENSG00000168876	11	94496924	94496924	3.2e-31	+	94496834	94497014	0	1	180,	0	-30.5	-28	18.4	-2.51	-3.14	-4.27	CDS	ANKRD49	protein_coding
ENSG00000168209	10	72273994	72273994	3.1e-06	+	72273919	72274069	0	1	150,	0	-5.51	-3.71	1.56	-4.68	-5.52	-4.25	five_prime_utr	DDIT4	protein_coding
ENSG00000154229	17	66804537	66804537	5.2e-09	+	66804447	66804628	0	1	181,	0	-8.28	-6.36	6.54	-2.19	-2.78	-4.25	three_prime_utr	PRKCA	protein_coding
ENSG00000080345	2	151465780	151465780	2.5e-30	+	151465675	151465886	0	1	211,	0	-29.6	-27.2	4.82	-4.14	-4.93	-4.23	CDS	RIF1	protein_coding
ENSG00000109111	17	28688205	28688205	5e-20	+	28688100	28688311	0	1	211,	0	-19.3	-17.1	10.7	-2.45	-3.07	-4.23	CDS	SUPT6H	protein_coding
ENSG00000284526	17	76564607	76564607	2.5e-60	-	76564517	76564697	0	1	180,	0	-59.6	-56.9	18.6	-2.88	-3.55	-4.22	three_prime_utr	AC015802.6	protein_coding
ENSG00000173889	3	170136458	170136458	1.9e-06	-	170136398	170136519	0	1	121,	0	-5.71	-3.9	1.52	-4.41	-5.22	-4.19	CDS	PHC3	protein_coding
ENSG00000172939	3	38224692	38224692	3.2e-12	+	38224617	38224767	0	1	150,	0	-11.5	-9.5	3.57	-3.72	-4.47	-4.19	CDS	OXSR1	protein_coding
ENSG00000185215	14	103137259	103137259	0.0028	+	103137199	103137319	0	1	120,	0	-2.56	-0.956	1.64	-3.75	-4.5	-4.17	three_prime_utr	TNFAIP2	protein_coding
ENSG00000088888	20	3867227	3867227	3.2e-39	+	3867137	3867318	0	1	181,	0	-38.5	-35.9	17	-2.18	-2.76	-4.17	three_prime_utr	MAVS	protein_coding
ENSG00000059769	9	111649644	111649644	1e-10	+	111649570	111649719	0	1	149,	0	-9.99	-8.01	16.5	-0.965	-1.36	-4.17	three_prime_utr	DNAJC25	protein_coding
ENSG00000163444	1	203007519	203007519	9.5e-09	+	203007385	203007654	0	1	269,	0	-8.02	-6.11	5.13	-2.61	-3.25	-4.16	CDS	TMEM183A	protein_coding
ENSG00000145623	5	38934423	38934423	1.3e-09	+	38934333	38934514	0	1	181,	0	-8.87	-6.93	2.2	-4.09	-4.87	-4.15	three_prime_utr	OSMR	protein_coding
ENSG00000176087	5	140567404	140567404	1.6e-15	+	140567285	140567524	0	1	239,	0	-14.8	-12.7	3.33	-4.02	-4.79	-4.15	CDS	SLC35A4	protein_coding
ENSG00000131791	1	147159454	147159454	1e-24	-	147159364	147159545	0	1	181,	0	-24	-21.7	28.2	-1.45	-1.94	-4.15	three_prime_utr	PRKAB2	protein_coding
ENSG00000106537	7	16783601	16783601	6.9e-05	+	16783527	16783676	0	1	149,	0	-4.16	-2.43	2.3	-2.99	-3.68	-4.14	three_prime_utr	TSPAN13	protein_coding
ENSG00000145337	4	88523605	88523605	1e-14	-	88523516	88523695	0	1	179,	0	-14	-11.8	3.99	-4.21	-5.01	-4.13	CDS	PYURF	protein_coding
ENSG00000153187	1	244846951	244846951	1.3e-38	-	244846861	244847042	0	1	181,	0	-37.9	-35.3	23.5	-2.08	-2.66	-4.11	exon	HNRNPU	protein_coding
ENSG00000130787	12	122857128	122857128	4e-13	+	122857038	122857219	0	1	181,	0	-12.4	-10.4	15.4	-1.64	-2.15	-4.1	CDS	HIP1R	protein_coding
ENSG00000136381	15	78500932	78500932	1.3e-20	+	78500797	78501067	0	1	270,	0	-19.9	-17.6	12	-1.96	-2.52	-4.09	three_prime_utr	IREB2	protein_coding
ENSG00000114857	3	42637997	42637997	1e-18	+	42637922	42638073	0	1	151,	0	-18	-15.8	3.99	-3.48	-4.21	-4.07	exon	NKTR	protein_coding
ENSG00000111799	6	75183439	75183439	8.7e-07	-	75183364	75183514	0	1	150,	0	-6.06	-4.23	6.11	-1.5	-2	-4.07	CDS	COL12A1	protein_coding
ENSG00000187605	2	74047933	74047933	6.3e-22	+	74047843	74048023	0	1	180,	0	-21.2	-18.9	26.1	-1.16	-1.59	-4.07	CDS	TET3	protein_coding
ENSG00000023516	13	42300354	42300354	4e-62	+	42300279	42300430	0	1	151,	0	-61.4	-58.6	58.1	-1.51	-2.01	-4.02	CDS	AKAP11	protein_coding
ENSG00000178605	X	312273	312273	1e-193	-	312123	312423	0	1	300,	0	-193	-190	48.5	-8.94	-10	-4	exon	GTPBP6	protein_coding
ENSG00000118058	11	118506066	118506066	2.5e-19	+	118505946	118506187	0	1	241,	0	-18.6	-16.4	21.9	-1.91	-2.46	-4	CDS	KMT2A	protein_coding
ENSG00000156026	10	72886188	72886188	6.3e-37	+	72886083	72886293	0	1	210,	0	-36.2	-33.6	14.2	-2.5	-3.13	-3.99	three_prime_utr	MCU	protein_coding
ENSG00000082641	17	48050810	48050810	2.5e-39	+	48050735	48050885	0	1	150,	0	-38.6	-36	14.1	-3.4	-4.12	-3.97	five_prime_utr	NFE2L1	protein_coding
ENSG00000275023	17	38720533	38720533	1.3e-26	+	38720398	38720668	0	2	171,10,	0,260	-25.9	-23.5	5.49	-2.97	-3.65	-3.95	CDS	MLLT6	protein_coding
ENSG00000058668	1	203740432	203740432	1e-119	+	203740342	203740522	0	1	180,	0	-119	-116	37.3	-1.74	-2.27	-3.93	three_prime_utr	ATP2B4	protein_coding
ENSG00000164715	7	98205872	98205872	3.2e-12	+	98205797	98205948	0	1	151,	0	-11.5	-9.44	4.97	-2.29	-2.89	-3.92	three_prime_utr	LMTK2	protein_coding
ENSG00000196526	4	7761169	7761169	5.9e-07	-	7761079	7761260	0	1	181,	0	-6.23	-4.4	8.62	-1.23	-1.68	-3.91	three_prime_utr	AFAP1	protein_coding
ENSG00000166441	11	8684351	8684351	4e-18	+	8684261	8684442	0	1	181,	0	-17.4	-15.2	7.36	-3.02	-3.71	-3.9	exon	RPL27A	protein_coding
ENSG00000075618	7	5605836	5605836	2.6e-08	+	5605761	5605911	0	1	150,	0	-7.59	-5.69	2.71	-2.92	-3.59	-3.88	three_prime_utr	FSCN1	protein_coding
ENSG00000090905	16	24824769	24824769	2.5e-60	+	24824679	24824860	0	1	181,	0	-59.6	-56.9	29.4	-2.17	-2.75	-3.87	three_prime_utr	TNRC6A	protein_coding
ENSG00000138071	2	65269679	65269679	4.8e-10	+	65269604	65269754	0	1	150,	0	-9.32	-7.36	2.82	-2.84	-3.51	-3.86	three_prime_utr	ACTR2	protein_coding
ENSG00000175792	3	128081391	128081391	5e-13	-	128081256	128081527	0	1	271,	0	-12.3	-10.2	4.4	-2.75	-3.4	-3.85	exon	RUVBL1	protein_coding
ENSG00000104979	19	13774534	13774534	1.3e-26	+	13774460	13774608	0	1	148,	0	-25.9	-23.5	1.44	-32.7	-34.3	-3.84	CDS	C19orf53	protein_coding
ENSG00000136238	7	6403557	6403557	2.1e-10	+	6403467	6403648	0	1	181,	0	-9.68	-7.71	2.75	-2.96	-3.64	-3.83	three_prime_utr	RAC1	protein_coding
ENSG00000189057	11	59124834	59124834	1.4e-07	+	59124774	59124895	0	1	121,	0	-6.86	-4.99	3.6	-2.96	-3.64	-3.81	CDS	FAM111B	protein_coding
ENSG00000100196	22	38482645	38482645	8.9e-07	+	38482556	38482735	0	1	179,	0	-6.05	-4.22	2.51	-2.76	-3.42	-3.81	three_prime_utr	KDELR3	protein_coding
ENSG00000111266	12	12476846	12476846	5e-42	-	12476726	12476967	0	1	241,	0	-41.3	-38.7	54.1	-1.32	-1.78	-3.79	CDS	DUSP16	protein_coding
ENSG00000172534	X	153950942	153950942	3.2e-23	-	153950527	153951358	0	3	16,186,9,	0,285,822	-22.5	-20.2	10.5	-2.53	-3.15	-3.78	CDS	HCFC1	protein_coding
ENSG00000138081	2	47807780	47807780	1.3e-37	-	47807675	47807886	0	1	211,	0	-36.9	-34.4	21.4	-1.5	-2	-3.77	three_prime_utr	FBXO11	protein_coding
ENSG00000116062	2	47807779	47807779	1.3e-37	+	47807674	47807885	0	1	211,	0	-36.9	-34.4	21.4	-1.5	-2	-3.77	three_prime_utr	MSH6	protein_coding
ENSG00000137575	8	58582173	58582173	3.2e-24	+	58582083	58582263	0	1	180,	0	-23.5	-21.1	4.81	-2.83	-3.5	-3.76	three_prime_utr	SDCBP	protein_coding
ENSG00000110719	11	68044248	68044248	2e-28	+	68044158	68044338	0	1	180,	0	-27.7	-25.3	9.79	-2.12	-2.7	-3.75	CDS	TCIRG1	protein_coding
ENSG00000136205	7	47275827	47275827	7.9e-22	-	47275722	47275932	0	1	210,	0	-21.1	-18.8	4.63	-2.67	-3.31	-3.73	three_prime_utr	TNS3	protein_coding
ENSG00000148516	10	31526985	31526985	1.6e-26	+	31526880	31527091	0	1	211,	0	-25.8	-23.4	7.18	-2.44	-3.06	-3.71	CDS	ZEB1	protein_coding
ENSG00000142910	1	31585827	31585827	3e-08	+	31585723	31585932	0	1	209,	0	-7.53	-5.64	4.7	-1.94	-2.5	-3.71	exon	TINAGL1	protein_coding
ENSG00000186907	11	57476818	57476818	3.5e-09	+	57476728	57476908	0	1	180,	0	-8.45	-6.53	5.2	-1.89	-2.45	-3.7	CDS	RTN4RL2	protein_coding
ENSG00000062194	5	57249466	57249466	7.9e-11	+	57249376	57249556	0	1	180,	0	-10.1	-8.13	8.36	-1.94	-2.5	-3.69	CDS	GPBP1	protein_coding
ENSG00000197077	22	25040463	25040463	0.00034	+	25040373	25040554	0	1	181,	0	-3.47	-1.79	3.45	-1.64	-2.16	-3.69	CDS	KIAA1671	protein_coding
ENSG00000169217	16	30353764	30353764	1.3e-15	-	30353624	30353905	0	2	176,5,	0,276	-14.9	-12.7	8.02	-2.1	-2.68	-3.68	CDS	CD2BP2	protein_coding
ENSG00000123268	12	50820101	50820101	1.6e-19	+	50820011	50820192	0	1	181,	0	-18.8	-16.6	13.6	-1.47	-1.96	-3.68	three_prime_utr	ATF1	protein_coding
ENSG00000113649	5	146511032	146511032	2.5e-67	+	146510942	146511123	0	1	181,	0	-66.6	-63.8	18.6	-1.64	-2.16	-3.67	three_prime_utr	TCERG1	protein_coding
ENSG00000164164	4	145138305	145138305	0.00074	-	145138215	145138396	0	1	181,	0	-3.13	-1.47	3.36	-1.53	-2.03	-3.67	CDS	OTUD4	protein_coding
ENSG00000078269	6	158097812	158097812	2.5e-12	+	158097677	158097948	0	1	271,	0	-11.6	-9.57	11.2	-1.45	-1.94	-3.67	three_prime_utr	SYNJ2	protein_coding
ENSG00000043355	13	99985759	99985759	5.4e-09	+	99985669	99985849	0	1	180,	0	-8.27	-6.35	2.85	-2.55	-3.18	-3.66	three_prime_utr	ZIC2	protein_coding
ENSG00000064651	5	128189028	128189028	6.3e-29	+	128188938	128189119	0	1	181,	0	-28.2	-25.8	16.8	-1.62	-2.14	-3.65	three_prime_utr	SLC12A2	protein_coding
ENSG00000112651	6	43054357	43054357	7.9e-46	-	43054267	43054447	0	1	180,	0	-45.1	-42.5	38.3	-1.25	-1.7	-3.64	CDS	MRPL2	protein_coding
ENSG00000121644	1	244706705	244706705	1.1e-06	+	244706615	244706795	0	1	180,	0	-5.94	-4.12	9.4	-1.02	-1.42	-3.64	three_prime_utr	DESI2	protein_coding
ENSG00000072274	3	196050899	196050899	6.3e-11	-	196050824	196050975	0	1	151,	0	-10.2	-8.18	2.12	-2.75	-3.41	-3.63	three_prime_utr	TFRC	protein_coding
ENSG00000147649	8	97644731	97644731	3e-06	+	97644656	97644806	0	1	150,	0	-5.53	-3.73	1.76	-2.75	-3.41	-3.63	CDS	MTDH	protein_coding
ENSG00000197409	6	26197176	26197176	8.3e-08	-	26197103	26197250	0	1	147,	0	-7.08	-5.21	2.43	-2.67	-3.31	-3.62	CDS	HIST1H3D	protein_coding
ENSG00000006451	7	39707706	39707706	5e-15	+	39707527	39707886	0	1	359,	0	-14.3	-12.2	7.05	-2.25	-2.85	-3.62	three_prime_utr	RALA	protein_coding
ENSG00000132388	17	4272393	4272393	1e-30	-	4272303	4272483	0	1	180,	0	-30	-27.5	8.06	-2.32	-2.93	-3.61	three_prime_utr	UBE2G1	protein_coding
ENSG00000205765	5	41919718	41919718	7.9e-21	+	41919598	41919839	0	1	241,	0	-20.1	-17.8	6.51	-2.07	-2.65	-3.61	three_prime_utr	C5orf51	protein_coding
ENSG00000130508	2	1648797	1648797	4e-16	-	1648677	1648918	0	1	241,	0	-15.4	-13.3	3.84	-5.19	-6.07	-3.6	CDS	PXDN	protein_coding
ENSG00000115355	2	55334863	55334863	6.3e-57	-	55334758	55334968	0	1	210,	0	-56.2	-53.4	16.6	-4.49	-5.3	-3.6	CDS	CCDC88A	protein_coding
ENSG00000168301	3	58501615	58501615	7.9e-09	+	58501525	58501705	0	1	180,	0	-8.1	-6.19	3.07	-2.36	-2.98	-3.59	CDS	KCTD6	protein_coding
ENSG00000117569	1	96813436	96813436	7.9e-16	+	96813346	96813527	0	1	181,	0	-15.1	-13	17.9	-1.33	-1.79	-3.58	three_prime_utr	PTBP2	protein_coding
ENSG00000153561	2	86774594	86774594	5e-26	+	86774504	86774684	0	1	180,	0	-25.3	-22.9	21.3	-1.17	-1.6	-3.58	three_prime_utr	RMND5A	protein_coding
ENSG00000038382	5	14509569	14509569	2e-13	+	14509479	14509660	0	1	181,	0	-12.7	-10.7	20	-1.04	-1.45	-3.58	three_prime_utr	TRIO	protein_coding
ENSG00000149930	16	29988153	29988153	7.9e-41	+	29988033	29988274	0	1	241,	0	-40.1	-37.6	40.2	-1.03	-1.43	-3.58	three_prime_utr	TAOK2	protein_coding
ENSG00000052723	1	114773188	114773188	5e-23	-	114773098	114773278	0	1	180,	0	-22.3	-20	31.7	-0.978	-1.37	-3.58	three_prime_utr	SIKE1	protein_coding
ENSG00000173546	15	75689510	75689510	2.5e-06	-	75689420	75689601	0	1	181,	0	-5.61	-3.81	3.9	-1.7	-2.22	-3.57	CDS	CSPG4	protein_coding
ENSG00000176915	12	132754839	132754839	2.5e-09	-	132754779	132754900	0	1	121,	0	-8.61	-6.68	6.16	-1.49	-1.99	-3.57	exon	ANKLE2	protein_coding
ENSG00000079691	6	25279565	25279565	2.5e-80	+	25279475	25279655	0	1	180,	0	-79.6	-76.7	127	-1.41	-1.88	-3.57	five_prime_utr	CARMIL1	protein_coding
ENSG00000146535	7	2729851	2729851	2.7e-09	-	2729761	2729942	0	1	181,	0	-8.57	-6.64	4.27	-2.06	-2.63	-3.56	three_prime_utr	GNA12	protein_coding
ENSG00000126804	14	64522385	64522385	7.9e-18	+	64522295	64522475	0	1	180,	0	-17.1	-15	4.75	-2.27	-2.87	-3.55	CDS	ZBTB1	protein_coding
ENSG00000132467	4	70689070	70689070	7.9e-23	+	70688981	70689160	0	1	179,	0	-22.1	-19.8	12.1	-1.41	-1.88	-3.55	CDS	UTP3	protein_coding
ENSG00000134899	13	102865766	102865766	6.2e-05	+	102865691	102865841	0	1	150,	0	-4.21	-2.48	1.72	-2.4	-3.01	-3.54	CDS	ERCC5	protein_coding
ENSG00000146676	7	44884657	44884657	3.2e-20	-	44884582	44884733	0	1	151,	0	-19.5	-17.3	7.52	-1.77	-2.31	-3.54	CDS	PURB	protein_coding
ENSG00000137693	11	102231788	102231788	4.8e-08	+	102231713	102231864	0	1	151,	0	-7.32	-5.44	2.08	-2.42	-3.04	-3.53	three_prime_utr	YAP1	protein_coding
ENSG00000117036	1	157122582	157122582	5e-32	-	157122477	157122688	0	1	211,	0	-31.3	-28.9	20.2	-1.75	-2.28	-3.52	three_prime_utr	ETV3	protein_coding
ENSG00000107937	10	1017415	1017415	0.0021	+	1017325	1017506	0	1	181,	0	-2.68	-1.06	2.35	-1.66	-2.19	-3.52	three_prime_utr	GTPBP4	protein_coding
ENSG00000182481	17	68046767	68046767	2.5e-26	+	68046692	68046842	0	1	150,	0	-25.6	-23.2	32.4	-1.93	-2.49	-3.5	three_prime_utr	KPNA2	protein_coding
ENSG00000066279	1	197103988	197103988	5.6e-08	-	197103898	197104079	0	1	181,	0	-7.25	-5.37	6.02	-1.36	-1.83	-3.5	CDS	ASPM	protein_coding
ENSG00000203950	X	135051299	135051299	6.3e-18	-	135051196	135051402	0	1	206,	0	-17.2	-15	3.8	-2.34	-2.95	-3.49	three_prime_utr	RTL8A	protein_coding
ENSG00000112851	5	66079897	66079897	0.0087	+	66079822	66079973	0	1	151,	0	-2.06	-0.494	2.24	-1.37	-1.84	-3.49	three_prime_utr	ERBIN	protein_coding
ENSG00000179950	8	143817758	143817758	5.5e-06	-	143817628	143817888	0	2	154,27,	0,233	-5.26	-3.47	1.9	-2.28	-2.88	-3.47	CDS	PUF60	protein_coding
ENSG00000125352	X	119871371	119871371	1.5e-07	-	119871209	119871533	0	1	324,	0	-6.83	-4.97	3.18	-2.12	-2.7	-3.47	CDS	RNF113A	protein_coding
ENSG00000161714	17	45115443	45115443	2e-15	-	45115368	45115518	0	1	150,	0	-14.7	-12.5	5.18	-1.91	-2.47	-3.47	CDS	PLCD3	protein_coding
ENSG00000071462	7	73698061	73698061	5e-18	+	73697956	73698167	0	1	211,	0	-17.3	-15.1	7.65	-1.61	-2.13	-3.46	exon	BUD23	protein_coding
ENSG00000151914	6	56553413	56553413	4e-38	-	56553293	56553534	0	1	241,	0	-37.4	-34.9	9.54	-1.83	-2.37	-3.44	CDS	DST	protein_coding
ENSG00000122786	7	134933091	134933091	4.8e-10	+	134933016	134933167	0	1	151,	0	-9.32	-7.36	2.11	-2.3	-2.91	-3.43	CDS	CALD1	protein_coding
ENSG00000164190	5	37064884	37064884	2e-18	+	37064794	37064974	0	1	180,	0	-17.7	-15.5	10.8	-1.56	-2.07	-3.42	CDS	NIPBL	protein_coding
ENSG00000130338	6	158449097	158449097	6.3e-15	+	158449022	158449173	0	1	151,	0	-14.2	-12.1	17.1	-1.08	-1.49	-3.4	CDS	TULP4	protein_coding
ENSG00000164190	5	36975999	36975999	0.00032	+	36975924	36976074	0	1	150,	0	-3.5	-1.81	1.45	-2.24	-2.83	-3.39	CDS	NIPBL	protein_coding
ENSG00000103994	15	42448142	42448142	0.0045	-	42448082	42448203	0	1	121,	0	-2.35	-0.757	1.55	-2	-2.57	-3.39	CDS	ZNF106	protein_coding
ENSG00000162664	1	90029605	90029605	2e-13	+	90029515	90029695	0	1	180,	0	-12.7	-10.7	20	-1.23	-1.68	-3.39	three_prime_utr	ZNF326	protein_coding
ENSG00000169504	1	24745461	24745461	5e-11	+	24745386	24745537	0	1	151,	0	-10.3	-8.28	5.79	-2.03	-2.59	-3.38	five_prime_utr	CLIC4	protein_coding
ENSG00000108064	10	58395264	58395264	2e-26	+	58395174	58395354	0	1	180,	0	-25.7	-23.3	12.8	-1.45	-1.93	-3.37	three_prime_utr	TFAM	protein_coding
ENSG00000142864	1	67412021	67412021	1.1e-05	-	67411946	67412097	0	1	151,	0	-4.95	-3.18	2.94	-1.67	-2.19	-3.35	three_prime_utr	SERBP1	protein_coding
ENSG00000007168	17	2681971	2681971	2.5e-18	+	2681896	2682047	0	1	151,	0	-17.6	-15.4	15.3	-0.98	-1.37	-3.35	three_prime_utr	PAFAH1B1	protein_coding
ENSG00000160888	19	13152284	13152284	0.0001	+	13152194	13152374	0	1	180,	0	-4	-2.29	5.29	-1.09	-1.51	-3.34	five_prime_utr	IER2	protein_coding
ENSG00000089876	10	125881040	125881040	5e-28	-	125880905	125881175	0	1	270,	0	-27.3	-24.8	6.74	-1.8	-2.34	-3.32	five_prime_utr	DHX32	protein_coding
ENSG00000101337	20	32165941	32165941	1e-11	+	32165851	32166032	0	1	181,	0	-11	-8.94	3.74	-1.77	-2.31	-3.32	three_prime_utr	TM9SF4	protein_coding
ENSG00000166851	16	23690142	23690142	7.9e-12	+	23690067	23690217	0	1	150,	0	-11.1	-9.05	11.3	-1.31	-1.77	-3.32	exon	PLK1	protein_coding
ENSG00000136603	3	170393168	170393168	1.3e-21	+	170393093	170393244	0	1	151,	0	-20.9	-18.6	12.9	-1.29	-1.75	-3.32	three_prime_utr	SKIL	protein_coding
ENSG00000047634	X	17754226	17754226	6.8e-08	+	17754121	17754331	0	1	210,	0	-7.17	-5.29	7.31	-1.07	-1.48	-3.32	exon	SCML1	protein_coding
ENSG00000102908	16	69647468	69647468	7.9e-27	+	69647393	69647544	0	1	151,	0	-26.1	-23.7	9.4	-1.97	-2.53	-3.3	three_prime_utr	NFAT5	protein_coding
ENSG00000119392	9	128541242	128541242	1.3e-12	+	128541122	128541362	0	1	240,	0	-11.9	-9.83	4.5	-1.76	-2.29	-3.3	three_prime_utr	GLE1	protein_coding
ENSG00000060566	19	4172592	4172592	7.9e-22	+	4172488	4172697	0	1	209,	0	-21.1	-18.9	19.5	-0.976	-1.37	-3.3	three_prime_utr	CREB3L3	protein_coding
ENSG00000186522	2	109574670	109574670	0.00065	-	109574595	109574745	0	1	150,	0	-3.19	-1.53	1.76	-1.79	-2.33	-3.28	CDS	44449	protein_coding
ENSG00000107263	9	131739894	131739894	4e-19	-	131739804	131739984	0	1	180,	0	-18.4	-16.1	3.06	-3.65	-4.4	-3.27	five_prime_utr	RAPGEF1	protein_coding
ENSG00000181555	3	47084289	47084289	2.5e-12	-	47084199	47084379	0	1	180,	0	-11.6	-9.59	5.9	-1.65	-2.17	-3.27	three_prime_utr	SETD2	protein_coding
ENSG00000174839	3	57628242	57628242	2.5e-14	-	57628152	57628333	0	1	181,	0	-13.6	-11.5	7.69	-1.44	-1.93	-3.27	CDS	DENND6A	protein_coding
ENSG00000040199	16	71645922	71645922	5e-37	-	71645757	71646088	0	1	331,	0	-36.3	-33.7	23.8	-1.15	-1.58	-3.27	three_prime_utr	PHLPP2	protein_coding
ENSG00000133131	X	106942692	106942692	2.3e-06	-	106942617	106942767	0	1	150,	0	-5.63	-3.82	2.86	-1.51	-2.01	-3.25	CDS	MORC4	protein_coding
ENSG00000163872	3	183811142	183811142	0.0072	+	183811067	183811218	0	1	151,	0	-2.14	-0.568	1.91	-1.4	-1.87	-3.25	three_prime_utr	YEATS2	protein_coding
ENSG00000076604	17	28748019	28748019	1e-11	+	28747929	28748109	0	1	180,	0	-11	-9.02	9.92	-1.31	-1.77	-3.25	CDS	TRAF4	protein_coding
ENSG00000104164	15	45609440	45609440	7.9e-12	+	45609305	45609575	0	1	270,	0	-11.1	-9.05	11.3	-1	-1.4	-3.25	three_prime_utr	BLOC1S6	protein_coding
ENSG00000187079	11	12938654	12938654	1.3e-15	+	12938579	12938730	0	1	151,	0	-14.9	-12.7	4.09	-1.77	-2.31	-3.24	three_prime_utr	TEAD1	protein_coding
ENSG00000176619	19	2434412	2434412	5.1e-10	-	2434352	2434472	0	1	120,	0	-9.29	-7.33	5.27	-1.42	-1.9	-3.23	CDS	LMNB2	protein_coding
ENSG00000102317	X	48577603	48577603	2.9e-06	+	48577513	48577693	0	1	180,	0	-5.54	-3.73	4.41	-1.2	-1.64	-3.22	three_prime_utr	RBM3	protein_coding
ENSG00000173726	1	235111805	235111805	7.9e-36	-	235111716	235111895	0	1	179,	0	-35.1	-32.5	9.71	-1.41	-1.88	-3.19	three_prime_utr	TOMM20	protein_coding
ENSG00000170955	11	6319050	6319050	1e-16	-	6318975	6319125	0	1	150,	0	-16	-13.8	7.71	-1.45	-1.94	-3.17	three_prime_utr	CAVIN3	protein_coding
ENSG00000104731	16	87709572	87709572	1.7e-07	-	87709497	87709648	0	1	151,	0	-6.76	-4.9	6.58	-0.94	-1.32	-3.17	CDS	KLHDC4	protein_coding
ENSG00000170633	12	121423511	121423511	3.1e-07	+	121423421	121423601	0	1	180,	0	-6.51	-4.66	3.22	-1.61	-2.13	-3.16	CDS	RNF34	protein_coding
ENSG00000076067	12	56589440	56589440	2e-21	+	56589335	56589546	0	1	211,	0	-20.7	-18.4	20.3	-1.16	-1.59	-3.16	three_prime_utr	RBMS2	protein_coding
ENSG00000167461	19	16132876	16132876	3.5e-10	+	16132801	16132951	0	1	150,	0	-9.45	-7.49	2.75	-1.71	-2.23	-3.15	three_prime_utr	RAB8A	protein_coding
ENSG00000109920	11	47716950	47716950	2.5e-24	-	47716815	47717085	0	1	270,	0	-23.6	-21.3	14.5	-1.05	-1.45	-3.15	three_prime_utr	FNBP4	protein_coding
ENSG00000129250	17	5024245	5024245	7.9e-23	+	5024140	5024351	0	1	211,	0	-22.1	-19.8	4.32	-3.07	-3.76	-3.14	three_prime_utr	KIF1C	protein_coding
ENSG00000197961	19	9565805	9565805	4e-12	-	9565715	9565895	0	1	180,	0	-11.4	-9.37	7.96	-1.16	-1.59	-3.14	three_prime_utr	ZNF121	protein_coding
ENSG00000188554	17	43211150	43211150	5e-16	+	43211060	43211240	0	1	180,	0	-15.3	-13.1	3.53	-1.64	-2.15	-3.13	three_prime_utr	NBR1	protein_coding
ENSG00000140564	15	90882066	90882066	2.9e-07	+	90881991	90882142	0	1	151,	0	-6.54	-4.7	2.89	-1.49	-1.98	-3.11	three_prime_utr	FURIN	protein_coding
ENSG00000117713	1	26779120	26779120	1e-29	+	26779045	26779196	0	1	151,	0	-29	-26.6	21.6	-1.33	-1.79	-3.1	CDS	ARID1A	protein_coding
ENSG00000099800	19	2427520	2427520	3.7e-08	-	2427445	2427595	0	1	150,	0	-7.43	-5.54	4.14	-1.28	-1.73	-3.07	CDS	TIMM13	protein_coding
ENSG00000205413	7	93105618	93105618	5e-22	-	93105498	93105738	0	1	240,	0	-21.3	-19.1	6.91	-1.5	-2	-3.05	CDS	SAMD9	protein_coding
ENSG00000166130	12	98626516	98626516	1.5e-06	-	98626426	98626607	0	1	181,	0	-5.82	-4.01	2.5	-1.5	-1.99	-3.05	CDS	IKBIP	protein_coding
ENSG00000147789	8	144842010	144842010	1.3e-06	+	144841920	144842101	0	1	181,	0	-5.9	-4.08	5.27	-0.95	-1.33	-3.05	exon	ZNF7	protein_coding
ENSG00000172725	11	67441453	67441453	3.2e-16	-	67441348	67441558	0	1	210,	0	-15.5	-13.3	2.68	-1.68	-2.2	-3.04	CDS	CORO1B	protein_coding
ENSG00000141965	19	4795337	4795337	2.5e-11	+	4795247	4795428	0	1	181,	0	-10.6	-8.61	5.43	-1.25	-1.7	-3.04	three_prime_utr	FEM1A	protein_coding
ENSG00000130558	9	135119984	135119984	2.5e-10	+	135119894	135120074	0	1	180,	0	-9.6	-7.62	7.44	-1.03	-1.43	-3.04	exon	OLFM1	protein_coding
ENSG00000166147	15	48410926	48410926	1.6e-13	-	48410821	48411032	0	1	211,	0	-12.8	-10.7	5.31	-1.5	-2	-3.03	three_prime_utr	FBN1	protein_coding
ENSG00000113712	5	149498931	149498931	6e-05	-	149496830	149501033	0	3	30,131,19,	0,2332,4184	-4.22	-2.49	2.33	-1.45	-1.94	-3.03	exon	CSNK1A1	protein_coding
ENSG00000142798	1	21872263	21872263	6.5e-10	-	21872188	21872339	0	1	151,	0	-9.19	-7.24	3.95	-1.29	-1.74	-3.02	CDS	HSPG2	protein_coding
ENSG00000115091	2	113957530	113957530	3.2e-16	+	113957440	113957621	0	1	181,	0	-15.5	-13.3	2.01	-8.36	-9.41	-3.01	three_prime_utr	ACTR3	protein_coding
ENSG00000187446	15	41280438	41280438	7.9e-12	+	41280363	41280514	0	1	151,	0	-11.1	-9.06	4.01	-1.48	-1.98	-3.01	three_prime_utr	CHP1	protein_coding
ENSG00000092853	1	35764405	35764405	3.1e-07	-	35764315	35764496	0	1	181,	0	-6.51	-4.67	3.73	-1.3	-1.76	-3.01	CDS	CLSPN	protein_coding
ENSG00000167548	12	49033470	49033470	6.3e-11	-	49033380	49033561	0	1	181,	0	-10.2	-8.23	8.81	-0.95	-1.33	-3	CDS	KMT2D	protein_coding
ENSG00000067955	16	67100115	67100115	2e-18	+	67099950	67100280	0	1	330,	0	-17.7	-15.5	10.1	-1.18	-1.62	-2.99	three_prime_utr	CBFB	protein_coding
ENSG00000136026	12	106238085	106238085	6.3e-16	-	106238025	106238145	0	1	120,	0	-15.2	-13	12.5	-1.08	-1.49	-2.97	three_prime_utr	CKAP4	protein_coding
ENSG00000182752	9	116398469	116398469	2.5e-12	+	116398394	116398545	0	1	151,	0	-11.6	-9.55	8.97	-0.974	-1.36	-2.97	three_prime_utr	PAPPA	protein_coding
ENSG00000168807	16	69303441	69303441	6.3e-18	+	69303366	69303517	0	1	151,	0	-17.2	-15	8.85	-1.03	-1.44	-2.96	three_prime_utr	SNTB2	protein_coding
ENSG00000056586	9	122847973	122847973	1.4e-05	-	122847883	122848064	0	1	181,	0	-4.84	-3.08	4.37	-0.976	-1.37	-2.96	three_prime_utr	RC3H2	protein_coding
ENSG00000103067	16	68229529	68229529	2e-14	-	68229439	68229619	0	1	180,	0	-13.7	-11.6	8.43	-0.958	-1.34	-2.95	three_prime_utr	ESRP2	protein_coding
ENSG00000116489	1	112670885	112670885	6.3e-12	+	112670780	112670991	0	1	211,	0	-11.2	-9.14	2.67	-4.15	-4.94	-2.94	three_prime_utr	CAPZA1	protein_coding
ENSG00000204469	6	31631897	31631897	8.7e-07	+	31631822	31631973	0	1	151,	0	-6.06	-4.23	2.37	-1.34	-1.81	-2.94	CDS	PRRC2A	protein_coding
ENSG00000197965	1	167789221	167789221	5e-16	+	167789131	167789312	0	1	181,	0	-15.3	-13.2	7.16	-1.15	-1.58	-2.94	three_prime_utr	MPZL1	protein_coding
ENSG00000104164	15	45607752	45607752	8.1e-07	+	45607662	45607842	0	1	180,	0	-6.09	-4.27	5.04	-1.06	-1.47	-2.94	three_prime_utr	BLOC1S6	protein_coding
ENSG00000162607	1	62444946	62444946	6.3e-09	+	62444856	62445036	0	1	180,	0	-8.2	-6.28	1.84	-4.17	-4.96	-2.92	CDS	USP1	protein_coding
ENSG00000135837	1	180014343	180014343	0.00013	+	180014253	180014434	0	1	181,	0	-3.88	-2.18	2.59	-1.13	-1.56	-2.91	CDS	CEP350	protein_coding
ENSG00000012211	X	49175801	49175801	5.6e-07	-	49175711	49175891	0	1	180,	0	-6.25	-4.41	5.22	-1	-1.4	-2.91	three_prime_utr	PRICKLE3	protein_coding
ENSG00000170903	11	106010690	106010690	8.1e-09	-	106010601	106010780	0	1	179,	0	-8.09	-6.18	5.58	-1.08	-1.49	-2.9	CDS	MSANTD4	protein_coding
ENSG00000124831	2	237763747	237763747	4.9e-05	+	237763672	237763823	0	1	151,	0	-4.31	-2.57	1.65	-1.39	-1.86	-2.87	exon	LRRFIP1	protein_coding
ENSG00000135677	12	64715239	64715239	8.5e-08	-	64715149	64715330	0	1	181,	0	-7.07	-5.2	4.27	-1.07	-1.48	-2.87	exon	GNS	protein_coding
ENSG00000161999	16	682387	682387	4e-13	-	682297	682477	0	1	180,	0	-12.4	-10.3	8.65	-1.08	-1.5	-2.85	exon	JMJD8	protein_coding
ENSG00000063244	19	55674357	55674357	5.1e-07	+	55674267	55674447	0	1	180,	0	-6.29	-4.45	4.85	-1.03	-1.43	-2.85	three_prime_utr	U2AF2	protein_coding
ENSG00000119669	14	77025798	77025798	0.00025	-	77025708	77025888	0	1	180,	0	-3.61	-1.92	3.32	-1.58	-2.09	-2.84	CDS	IRF2BPL	protein_coding
ENSG00000108344	17	39995065	39995065	7.1e-07	+	39994907	39995224	0	2	161,49,	0,268	-6.15	-4.32	7.52	-0.957	-1.34	-2.84	exon	PSMD3	protein_coding
ENSG00000090863	16	74606963	74606963	3.5e-06	-	74606873	74607054	0	1	181,	0	-5.46	-3.66	4.7	-1.11	-1.53	-2.82	CDS	GLG1	protein_coding
ENSG00000183853	1	158097538	158097538	0.00039	+	158097478	158097598	0	1	120,	0	-3.41	-1.73	2.23	-1.25	-1.69	-2.81	three_prime_utr	KIRREL1	protein_coding
ENSG00000103266	16	682387	682387	2e-14	+	682298	682477	0	1	179,	0	-13.7	-11.6	10.8	-1.06	-1.47	-2.81	exon	STUB1	protein_coding
ENSG00000198740	17	49317207	49317207	1.8e-08	-	49317117	49317298	0	1	181,	0	-7.74	-5.84	3.86	-1.1	-1.52	-2.8	CDS	ZNF652	protein_coding
ENSG00000099968	22	17727203	17727203	7.9e-12	+	17727113	17727294	0	1	181,	0	-11.1	-9.09	5.82	-1.17	-1.6	-2.79	CDS	BCL2L13	protein_coding
ENSG00000168036	3	41239865	41239865	1.3e-06	+	41239790	41239940	0	1	150,	0	-5.87	-4.05	3.48	-0.958	-1.34	-2.79	three_prime_utr	CTNNB1	protein_coding
ENSG00000122257	16	24571394	24571394	3.5e-09	+	24571304	24571485	0	1	181,	0	-8.46	-6.54	2.65	-1.2	-1.65	-2.76	exon	RBBP6	protein_coding
ENSG00000180398	2	46904926	46904926	0.0021	-	46904866	46904986	0	1	120,	0	-2.68	-1.06	1.61	-1.21	-1.66	-2.75	three_prime_utr	MCFD2	protein_coding
ENSG00000176087	5	140568625	140568625	8.1e-10	+	140568506	140568745	0	1	239,	0	-9.09	-7.14	4.61	-1.05	-1.46	-2.75	three_prime_utr	SLC35A4	protein_coding
ENSG00000179195	12	124014407	124014407	9.8e-06	+	124014332	124014482	0	1	150,	0	-5.01	-3.24	3.25	-1	-1.4	-2.75	three_prime_utr	ZNF664	protein_coding
ENSG00000060656	1	29279549	29279549	1.1e-08	+	29279474	29279624	0	1	150,	0	-7.94	-6.03	4.5	-0.938	-1.32	-2.74	CDS	PTPRU	protein_coding
ENSG00000110321	11	10800963	10800963	1e-180	-	10800780	10801147	0	2	55,186,	0,181	-180	-176	2.87	-45.1	-46.8	-2.73	exon	EIF4G2	protein_coding
ENSG00000197081	6	160104827	160104827	2.1e-05	+	160104752	160104903	0	1	151,	0	-4.67	-2.92	1.79	-1.19	-1.62	-2.73	CDS	IGF2R	protein_coding
ENSG00000204256	6	32972686	32972686	5.2e-06	+	32972596	32972776	0	1	180,	0	-5.28	-3.49	3.63	-0.935	-1.31	-2.72	five_prime_utr	BRD2	protein_coding
ENSG00000081019	1	113766137	113766137	1.8e-07	-	113766017	113766258	0	1	241,	0	-6.74	-4.19	65.8	-0.935	-1.31	-2.72	CDS	RSBN1	protein_coding
ENSG00000167797	11	67506704	67506704	2e-14	-	67506585	67506823	0	1	238,	0	-13.7	-11.6	3.23	-1.14	-1.57	-2.7	exon	CDK2AP2	protein_coding
ENSG00000197965	1	167788577	167788577	4e-14	+	167788472	167788682	0	1	210,	0	-13.4	-11.3	4	-1.06	-1.47	-2.7	three_prime_utr	MPZL1	protein_coding
ENSG00000166333	11	6609125	6609125	1e-05	+	6609021	6609230	0	1	209,	0	-5	-3.23	2.42	-1.09	-1.51	-2.69	CDS	ILK	protein_coding
ENSG00000184076	22	29769837	29769837	2.5e-13	+	29769763	29769911	0	1	148,	0	-12.6	-10.6	4.7	-1.07	-1.48	-2.68	three_prime_utr	UQCR10	protein_coding
ENSG00000181163	5	171392807	171392807	5e-66	+	171392717	171392897	0	1	180,	0	-65.3	-62.5	1.49	-72	-73.9	-2.67	CDS	NPM1	protein_coding
ENSG00000103202	16	400540	400540	2.5e-18	+	400465	400615	0	1	150,	0	-17.6	-15.4	8.06	-0.942	-1.32	-2.67	exon	NME4	protein_coding
ENSG00000153113	5	96695891	96695891	4e-16	+	96695801	96695981	0	1	180,	0	-15.4	-13.2	5.01	-1.05	-1.45	-2.66	CDS	CAST	protein_coding
ENSG00000197780	1	109062872	109062872	1e-19	-	109062753	109062992	0	1	239,	0	-19	-16.8	9.69	-0.947	-1.33	-2.66	three_prime_utr	TAF13	protein_coding
ENSG00000144021	2	96266370	96266370	1.8e-08	+	96266280	96266460	0	1	180,	0	-7.74	-5.84	4.09	-0.959	-1.35	-2.62	exon	CIAO1	protein_coding
ENSG00000026025	10	17235933	17235933	2e-07	+	17235843	17236023	0	1	180,	0	-6.69	-4.83	3.18	-0.95	-1.33	-2.58	three_prime_utr	VIM	protein_coding
ENSG00000117906	15	76931813	76931813	3.7e-10	+	76931738	76931889	0	1	151,	0	-9.43	-7.46	22.6	-1.02	-1.43	-2.56	five_prime_utr	RCN2	protein_coding
ENSG00000096696	6	7580793	7580793	1.3e-16	+	7580703	7580883	0	1	180,	0	-15.9	-13.7	2.02	-5.41	-6.31	-2.51	CDS	DSP	protein_coding
ENSG00000117713	1	26779824	26779824	2e-15	+	26779734	26779915	0	1	181,	0	-14.7	-12.6	6.88	-1.21	-1.65	-2.46	CDS	ARID1A	protein_coding
ENSG00000198695	MT	14410	14410	0	-	14148	14673	0	1	525,	0	-18600	#NAME?	5.8	-434	-434	-2.42	CDS	MT-ND6	protein_coding
ENSG00000118482	6	63713439	63713439	1.9e-05	+	63713349	63713530	0	1	181,	0	-4.72	-2.96	2.4	-1.42	-1.89	-2.41	CDS	PHF3	protein_coding
ENSG00000166326	11	35663359	35663359	7.9e-11	+	35663254	35663465	0	1	211,	0	-10.1	-8.12	1.43	-5.82	-6.73	-2.37	CDS	TRIM44	protein_coding
ENSG00000150991	12	124913821	124913821	1.6e-14	-	124913761	124913882	0	1	121,	0	-13.8	-11.7	1.34	-7.53	-8.53	-2.31	exon	UBC	protein_coding
ENSG00000129226	17	7579957	7579957	0	+	7579616	7580299	0	2	110,490,	0,193	-1630	#NAME?	41.5	-32.5	-34	-2.23	CDS	CD68	protein_coding
ENSG00000198786	MT	12470	12470	0	+	12336	12604	0	1	268,	0	-1250	#NAME?	4.69	-228	-231	-2.02	CDS	MT-ND5	protein_coding
ENSG00000132467	4	70689958	70689958	4.7e-05	+	70689869	70690048	0	1	179,	0	-4.33	-2.59	2.82	-0.976	-1.37	-2.02	CDS	UTP3	protein_coding
ENSG00000198727	MT	14892	14892	0	+	14746	15039	0	1	293,	0	-533	#NAME?	2.39	-192	-194	-1.93	CDS	MT-CYB	protein_coding
ENSG00000083223	9	86301431	86301431	5e-15	-	86301341	86301521	0	1	180,	0	-14.3	-12.2	3.17	-1.04	-1.45	-1.92	CDS	ZCCHC6	protein_coding
ENSG00000196531	12	56713179	56713179	7.9e-48	-	56713089	56713270	0	1	181,	0	-47.1	-44.4	1.54	-37.6	-39.2	-1.85	CDS	NACA	protein_coding
ENSG00000142871	1	85582974	85582974	2.5e-22	+	85582884	85583064	0	1	180,	0	-21.6	-19.3	2.35	-4.92	-5.78	-1.65	CDS	CYR61	protein_coding
ENSG00000198886	MT	12002	12002	0	+	11867	12137	0	1	270,	0	-1380	#NAME?	3.05	-254	-256	-1.61	CDS	MT-ND4	protein_coding
ENSG00000198886	MT	11163	11163	0	+	11088	11239	0	1	151,	0	-419	#NAME?	1.25	-223	-226	-1.37	CDS	MT-ND4	protein_coding
ENSG00000127184	5	86619415	86619415	2.5e-09	+	86619356	86619475	0	1	119,	0	-8.6	-6.66	1.19	-4.81	-5.67	-1.36	CDS	COX7C	protein_coding
ENSG00000126653	17	30185385	30185385	2e-21	+	30185191	30185580	0	1	389,	0	-20.7	-18.4	4	-1.87	-2.42	-1.35	CDS	NSRP1	protein_coding
ENSG00000198899	MT	8822	8822	0	+	8526	9118	0	1	592,	0	-3990	#NAME?	3.16	-434	-434	-1.32	CDS	MT-ATP6	protein_coding
ENSG00000228253	MT	8468	8468	0	+	8365	8572	0	1	207,	0	-2160	#NAME?	3.47	-183	-185	-1.28	CDS	MT-ATP8	protein_coding
ENSG00000160551	17	29550058	29550058	7.9e-58	+	29549863	29550254	0	1	391,	0	-57.1	-54.3	44.3	-0.954	-1.34	-1.19	three_prime_utr	TAOK1	protein_coding
ENSG00000096384	6	44250069	44250069	1e-277	+	44249818	44250320	0	3	16,134,30,	0,202,472	-277	-274	1.69	-46.6	-48.3	-1.14	CDS	HSP90AB1	protein_coding
ENSG00000198786	MT	13895	13895	0	+	13642	14148	0	1	506,	0	-7910	#NAME?	4.66	-434	-379	-1.11	CDS	MT-ND5	protein_coding
ENSG00000185129	5	140115080	140115080	2.5e-28	+	140114990	140115171	0	1	181,	0	-27.6	-25.1	12.9	-1.06	-1.47	1.23	exon	FOXK2	protein_coding
ENSG00000114353	3	50258859	50258859	1.6e-59	+	50258694	50259025	0	1	331,	0	-58.8	-56	10.2	-3.48	-4.22	1.3	exon	GNAI2	protein_coding
ENSG00000197451	5	178211073	178211073	6.3e-48	+	178210983	178211163	0	1	180,	0	-47.2	-44.6	10.1	-4.54	-5.36	1.47	three_prime_utr	HNRNPAB	protein_coding
ENSG00000163535	2	200571556	200571556	1e-15	+	200571376	200571736	0	1	360,	0	-15	-12.9	13.5	-2.05	-2.62	1.52	CDS	SGO2	protein_coding
ENSG00000113810	3	160413595	160413595	1.00000023069254e-317	+	160413475	160413716	0	1	241,	0	-317	-313	6.33	-38.4	-40	1.84	CDS	SMC4	protein_coding
ENSG00000101745	18	9256152	9256152	2.5e-46	+	9256017	9256287	0	1	270,	0	-45.6	-42.9	16	-2.37	-2.98	1.85	CDS	ANKRD12	protein_coding
ENSG00000085733	11	70436029	70436029	1.3e-24	+	70435924	70436135	0	1	211,	0	-23.9	-21.6	2.63	-8.19	-9.22	1.94	three_prime_utr	CTTN	protein_coding
ENSG00000150093	10	32900886	32900886	2e-25	-	32900796	32900977	0	1	181,	0	-24.7	-22.4	6.5	-3.72	-4.47	2.34	three_prime_utr	ITGB1	protein_coding
ENSG00000151176	12	113390414	113390414	5e-92	+	113390160	113390669	0	1	509,	0	-91.3	-88.4	82.9	-6.3	-7.23	2.52	three_prime_utr	PLBD2	protein_coding
ENSG00000104341	8	97851877	97851877	3.2e-12	+	97851728	97852027	0	1	299,	0	-11.5	-9.48	3.86	-3.02	-3.7	2.52	three_prime_utr	LAPTM4B	protein_coding
ENSG00000115414	2	215379300	215379300	1e-174	-	215379210	215379390	0	1	180,	0	-174	-171	95.6	-2.82	-3.48	2.53	exon	FN1	protein_coding
ENSG00000153187	1	244842226	244842226	1e-33	-	244842136	244842317	0	1	181,	0	-33	-30.5	15.9	-3.02	-3.7	2.84	exon	HNRNPU	protein_coding
ENSG00000166847	16	23672299	23672299	1.4e-08	+	23672209	23672389	0	1	180,	0	-7.85	-5.94	10.2	-1.42	-1.9	2.85	three_prime_utr	DCTN5	protein_coding
ENSG00000153914	5	66179624	66179624	3.9e-06	+	66179534	66179715	0	1	181,	0	-5.41	-3.61	4.48	-1.42	-1.89	3.08	exon	SREK1	protein_coding
ENSG00000111640	12	6538284	6538284	0	+	6538194	6538374	0	1	180,	0	-629	#NAME?	179	-158	-160	3.11	three_prime_utr	GAPDH	protein_coding
ENSG00000159140	21	33546364	33546364	3.2e-19	+	33546289	33546439	0	1	150,	0	-18.5	-16.2	13	-6.93	-7.91	3.11	CDS	SON	protein_coding
ENSG00000108021	10	5749200	5749200	8.7e-05	+	5749110	5749290	0	1	180,	0	-4.06	-2.34	4.7	-0.981	-1.37	3.15	CDS	FAM208B	protein_coding
ENSG00000108175	10	79314731	79314731	0.00022	+	79314641	79314822	0	1	181,	0	-3.65	-1.96	5.37	-0.938	-1.32	3.19	three_prime_utr	ZMIZ1	protein_coding
ENSG00000167363	17	82738530	82738530	8.7e-08	+	82738440	82738620	0	1	180,	0	-7.06	-5.19	21.2	-2.4	-3.02	3.22	exon	FN3K	protein_coding
ENSG00000115414	2	215391835	215391835	2.1e-05	-	215391745	215391926	0	1	181,	0	-4.68	-2.93	5.88	-1.53	-2.04	3.31	exon	FN1	protein_coding
ENSG00000143126	1	109274550	109274550	1.6e-12	+	109274460	109274641	0	1	181,	0	-11.8	-9.74	23.5	-1.08	-1.49	3.32	three_prime_utr	CELSR2	protein_coding
ENSG00000177606	1	58782841	58782841	4.6e-09	-	58782766	58782917	0	1	151,	0	-8.34	-6.41	6.95	-3.05	-3.74	3.4	CDS	JUN	protein_coding
ENSG00000196235	19	39474714	39474714	5e-27	+	39474594	39474835	0	1	241,	0	-26.3	-23.9	15.8	-4.45	-5.27	3.44	CDS	SUPT5H	protein_coding
ENSG00000130821	X	153695248	153695248	1.6e-13	+	153695098	153695398	0	1	300,	0	-12.8	-10.7	2.7	-13	-14.2	3.53	three_prime_utr	SLC6A8	protein_coding
ENSG00000186480	7	155308455	155308455	0.0014	+	155308380	155308530	0	1	150,	0	-2.85	-1.22	3.76	-1.22	-1.67	3.58	three_prime_utr	INSIG1	protein_coding
ENSG00000082516	5	154891380	154891380	6.6e-05	-	154891290	154891471	0	1	181,	0	-4.18	-2.45	6.84	-1	-1.4	3.58	CDS	GEMIN5	protein_coding
ENSG00000157600	X	110176361	110176361	0.00081	+	110176271	110176452	0	1	181,	0	-3.09	-1.44	4.7	-1	-1.4	3.58	three_prime_utr	TMEM164	protein_coding
ENSG00000169592	16	30001982	30001982	0.0001	+	30001877	30002088	0	1	211,	0	-3.99	-2.28	6.27	-0.943	-1.32	3.58	exon	INO80E	protein_coding
ENSG00000180530	21	14964749	14964749	0.0025	-	14964674	14964825	0	1	151,	0	-2.6	-0.991	2.82	-1.51	-2	3.61	CDS	NRIP1	protein_coding
ENSG00000182606	3	42224525	42224525	3e-05	+	42224450	42224601	0	1	151,	0	-4.52	-2.77	9.4	-1.03	-1.43	3.61	three_prime_utr	TRAK1	protein_coding
ENSG00000106991	9	127815384	127815384	6.2e-08	-	127815309	127815459	0	1	150,	0	-7.21	-5.33	4.2	-3.05	-3.74	3.66	three_prime_utr	ENG	protein_coding
ENSG00000070214	9	105390442	105390442	5e-11	+	105390352	105390533	0	1	181,	0	-10.3	-8.35	9.4	-2.74	-3.4	3.68	three_prime_utr	SLC44A1	protein_coding
ENSG00000198826	15	32637198	32637198	8.7e-05	+	32637108	32637289	0	1	181,	0	-4.06	-2.34	4.7	-1.34	-1.8	3.68	CDS	ARHGAP11A	protein_coding
ENSG00000140563	15	94480145	94480145	4.6e-05	+	94480055	94480236	0	1	181,	0	-4.34	-2.6	8.06	-1.42	-1.89	3.7	three_prime_utr	MCTP2	protein_coding
ENSG00000145391	4	139508408	139508408	0.0032	-	139508333	139508484	0	1	151,	0	-2.5	-0.893	4.34	-0.975	-1.37	3.74	three_prime_utr	SETD7	protein_coding
ENSG00000168495	8	22250556	22250556	0.0017	+	22250481	22250631	0	1	150,	0	-2.78	-1.15	5.13	-0.975	-1.37	3.74	three_prime_utr	POLR3D	protein_coding
ENSG00000010322	3	52491993	52491993	7.6e-06	+	52491903	52492083	0	1	180,	0	-5.12	-3.34	10.7	-0.975	-1.37	3.74	exon	NISCH	protein_coding
ENSG00000136720	2	128267994	128267994	2.8e-08	-	128267904	128268084	0	1	180,	0	-7.56	-5.67	18.8	-0.943	-1.32	3.74	three_prime_utr	HS6ST1	protein_coding
ENSG00000178685	8	143986197	143986197	7.1e-06	-	143986107	143986287	0	1	180,	0	-5.15	-3.37	8.46	-1.12	-1.54	3.75	CDS	PARP10	protein_coding
ENSG00000009307	1	114718730	114718730	6.3e-17	-	114718655	114718806	0	1	151,	0	-16.2	-14	1.95	-40.2	-41.8	3.81	CDS	CSDE1	protein_coding
ENSG00000178209	8	143916375	143916375	6.3e-16	-	143916285	143916465	0	1	180,	0	-15.2	-13.1	4.21	-7.36	-8.35	3.81	CDS	PLEC	protein_coding
ENSG00000138771	4	76739331	76739331	2e-31	+	76739181	76739482	0	1	301,	0	-30.7	-28.2	29.8	-3.41	-4.13	3.81	CDS	SHROOM3	protein_coding
ENSG00000101040	20	47238863	47238863	1.8e-07	-	47238788	47238939	0	1	151,	0	-6.75	-4.89	10.3	-1.28	-1.73	3.81	CDS	ZMYND8	protein_coding
ENSG00000111269	12	12643251	12643251	2.2e-09	+	12643161	12643342	0	1	181,	0	-8.65	-6.71	11	-1.07	-1.48	3.81	three_prime_utr	CREBL2	protein_coding
ENSG00000014123	6	96554977	96554977	0.0005	+	96554887	96555067	0	1	180,	0	-3.3	-1.63	7.05	-1.04	-1.44	3.81	three_prime_utr	UFL1	protein_coding
ENSG00000101335	20	36549724	36549724	1.1e-09	+	36549635	36549814	0	1	179,	0	-8.96	-7.01	56.4	-1.04	-1.44	3.81	three_prime_utr	MYL9	protein_coding
ENSG00000068654	2	86022583	86022583	8.7e-05	-	86022493	86022674	0	1	181,	0	-4.06	-2.34	8.23	-1.04	-1.44	3.81	three_prime_utr	POLR1A	protein_coding
ENSG00000141568	17	82601933	82601933	0.0001	+	82601858	82602009	0	1	151,	0	-3.99	-2.28	6.27	-1.04	-1.44	3.81	three_prime_utr	FOXK2	protein_coding
ENSG00000027697	6	137198245	137198245	0.0001	-	137198170	137198321	0	1	151,	0	-3.99	-2.28	6.27	-1.04	-1.44	3.81	CDS	IFNGR1	protein_coding
ENSG00000082805	12	1493280	1493280	3.8e-06	+	1493205	1493356	0	1	151,	0	-5.42	-3.62	12.5	-1.04	-1.44	3.81	three_prime_utr	ERC1	protein_coding
ENSG00000123104	12	26832792	26832792	1e-15	-	26832717	26832868	0	1	151,	0	-15	-12.9	13.5	-3.09	-3.79	3.83	five_prime_utr	ITPR2	protein_coding
ENSG00000136908	9	127936634	127936634	1e-30	-	127936544	127936724	0	1	180,	0	-30	-27.6	97.2	-4.28	-5.08	3.85	exon	DPM2	protein_coding
ENSG00000171456	20	32437015	32437015	0.00014	+	32436955	32437075	0	1	120,	0	-3.85	-2.15	4.98	-1.23	-1.68	3.91	CDS	ASXL1	protein_coding
ENSG00000110880	12	108646172	108646172	0.0023	-	108646097	108646247	0	1	150,	0	-2.64	-1.03	3.42	-1.23	-1.68	3.91	three_prime_utr	CORO1C	protein_coding
ENSG00000177981	12	48148861	48148861	0.0098	-	48148771	48148951	0	1	180,	0	-2.01	-0.454	3.92	-1.08	-1.5	3.91	three_prime_utr	ASB8	protein_coding
ENSG00000113810	3	160412436	160412436	3.2e-21	+	160412346	160412527	0	1	181,	0	-20.5	-18.2	2.84	-45.7	-47.4	3.93	CDS	SMC4	protein_coding
ENSG00000198755	6	35469039	35469039	1e-120	+	35468936	35469143	0	1	207,	0	-120	-117	10.3	-39.2	-40.8	3.94	exon	RPL10A	protein_coding
ENSG00000166106	11	130449048	130449048	3.1e-05	+	130448973	130449123	0	1	150,	0	-4.51	-2.77	5.53	-1.31	-1.77	3.98	CDS	ADAMTS15	protein_coding
ENSG00000171320	8	27776568	27776568	0.0049	+	27776508	27776629	0	1	121,	0	-2.31	-0.725	2.47	-1.48	-1.98	4	CDS	ESCO2	protein_coding
ENSG00000198585	3	131384269	131384269	6.3e-06	+	131384194	131384344	0	1	150,	0	-5.2	-3.42	6.08	-1.46	-1.94	4	exon	NUDT16	protein_coding
ENSG00000124422	17	20999967	20999967	2e-06	-	20999892	21000043	0	1	151,	0	-5.69	-3.88	8.55	-1.17	-1.6	4	three_prime_utr	USP22	protein_coding
ENSG00000184500	3	93973781	93973781	0.023	-	93973706	93973857	0	1	151,	0	-1.63	-0.118	2.56	-1.09	-1.51	4	five_prime_utr	PROS1	protein_coding
ENSG00000166266	11	108106172	108106172	0.0074	+	108106097	108106248	0	1	151,	0	-2.13	-0.56	4.27	-0.947	-1.33	4	three_prime_utr	CUL5	protein_coding
ENSG00000091947	17	44011697	44011697	0.0024	-	44011607	44011788	0	1	181,	0	-2.62	-0.813	9.4	-0.947	-1.33	4	three_prime_utr	TMEM101	protein_coding
ENSG00000114784	3	40312065	40312065	0.017	+	40311975	40312155	0	1	180,	0	-1.78	-0.252	3.13	-1.28	-1.74	4.02	three_prime_utr	EIF1B	protein_coding
ENSG00000116199	1	179074708	179074708	0.00023	+	179074618	179074798	0	1	180,	0	-3.64	-1.95	6.58	-1.2	-1.64	4.03	three_prime_utr	FAM20B	protein_coding
ENSG00000196422	9	135485340	135485340	4.3e-05	+	135485265	135485416	0	1	151,	0	-4.37	-2.63	4.18	-1.88	-2.43	4.06	CDS	PPP1R26	protein_coding
ENSG00000174574	1	39004748	39004748	3.2e-12	+	39004658	39004838	0	1	180,	0	-11.5	-9.44	6.11	-5.15	-6.02	4.08	three_prime_utr	AKIRIN1	protein_coding
ENSG00000172380	1	67704335	67704335	4.7e-06	-	67704245	67704425	0	1	180,	0	-5.33	-3.54	2.91	-6.31	-7.24	4.1	three_prime_utr	GNG12	protein_coding
ENSG00000026025	10	17237322	17237322	1.3e-18	+	17237232	17237413	0	1	181,	0	-17.9	-15.7	2.9	-27.2	-28.7	4.13	three_prime_utr	VIM	protein_coding
ENSG00000111615	12	75499587	75499587	1.7e-08	-	75499512	75499663	0	1	151,	0	-7.78	-5.17	75.2	-1.05	-1.46	4.13	three_prime_utr	KRR1	protein_coding
ENSG00000198832	22	31106037	31106037	0.00014	-	31105962	31106112	0	1	150,	0	-3.84	-2.14	7.31	-1.08	-1.5	4.17	exon	SELENOM	protein_coding
ENSG00000128016	19	39408122	39408122	0.00098	+	39408032	39408213	0	1	181,	0	-3.01	-1.37	3.25	-2.83	-3.49	4.22	CDS	ZFP36	protein_coding
ENSG00000106261	7	100033920	100033920	6.3e-05	+	100033830	100034010	0	1	180,	0	-4.2	-2.47	2.26	-6.08	-7	4.23	exon	ZKSCAN1	protein_coding
ENSG00000255529	15	57715931	57715931	0.00031	+	57715841	57716022	0	1	181,	0	-3.51	-1.83	1.55	-13.2	-14.4	4.24	three_prime_utr	POLR2M	protein_coding
ENSG00000215305	20	2866597	2866597	1.6e-12	+	2866523	2866672	0	1	149,	0	-11.8	-9.74	23.5	-1.03	-1.43	4.29	three_prime_utr	VPS16	protein_coding
ENSG00000099204	10	114432069	114432069	0.0023	-	114431979	114432160	0	1	181,	0	-2.63	-1.01	4.7	-1.43	-1.91	4.32	three_prime_utr	ABLIM1	protein_coding
ENSG00000139278	12	75499581	75499581	1.7e-08	+	75499491	75499672	0	1	181,	0	-7.78	-5.17	75.2	-1.18	-1.61	4.32	three_prime_utr	GLIPR1	protein_coding
ENSG00000197321	10	29480642	29480642	5.2e-07	-	29480552	29480733	0	1	181,	0	-6.28	-4.45	15	-1.18	-1.61	4.32	CDS	SVIL	protein_coding
ENSG00000135414	12	55750029	55750029	0.0023	+	55749939	55750120	0	1	181,	0	-2.63	-1.01	5.88	-1.18	-1.61	4.32	three_prime_utr	GDF11	protein_coding
ENSG00000111011	12	122504984	122504984	1.8e-06	-	122504894	122505074	0	1	180,	0	-5.75	-3.94	15	-1.18	-1.61	4.32	three_prime_utr	RSRC2	protein_coding
ENSG00000103197	16	2074381	2074381	0.013	+	2074306	2074457	0	1	151,	0	-1.9	-0.351	3.62	-1.14	-1.56	4.32	CDS	TSC2	protein_coding
ENSG00000136709	2	127706211	127706211	0.013	-	127706151	127706272	0	1	121,	0	-1.87	-0.328	2.97	-1.14	-1.56	4.32	three_prime_utr	WDR33	protein_coding
ENSG00000116017	19	972179	972179	0.00035	+	972104	972255	0	1	151,	0	-3.46	-1.78	5.98	-1.24	-1.69	4.39	three_prime_utr	ARID3A	protein_coding
ENSG00000014824	4	42086589	42086589	1.4e-05	+	42086499	42086680	0	1	181,	0	-4.85	-3.09	9.4	-1.54	-2.04	4.42	three_prime_utr	SLC30A9	protein_coding
ENSG00000127603	1	39334013	39334013	5.6e-06	+	39333953	39334074	0	1	121,	0	-5.25	-3.46	7.23	-1.54	-2.04	4.42	CDS	MACF1	protein_coding
ENSG00000138107	10	102479736	102479736	0.0001	-	102479676	102479797	0	1	121,	0	-4	-2.29	5.29	-1.54	-2.05	4.46	exon	ACTR1A	protein_coding
ENSG00000204209	6	33319510	33319510	0.0001	-	33319420	33319600	0	1	180,	0	-3.99	-2.28	6.27	-1.97	-2.54	4.49	CDS	DAXX	protein_coding
ENSG00000168310	4	184388910	184388910	0.0018	-	184388820	184389001	0	1	181,	0	-2.75	-1.13	6.72	-1.3	-1.76	4.49	CDS	IRF2	protein_coding
ENSG00000141741	17	39730325	39730325	0.017	-	39730250	39730400	0	1	150,	0	-1.78	-0.25	2.28	-1.96	-2.53	4.58	exon	MIEN1	protein_coding
ENSG00000197702	11	12529034	12529034	2.2e-06	+	12528944	12529124	0	1	180,	0	-5.66	-3.86	10.6	-1.71	-2.24	4.58	three_prime_utr	PARVA	protein_coding
ENSG00000179241	11	36231836	36231836	2.5e-16	+	36231746	36231927	0	1	181,	0	-15.6	-13.5	29.8	-1.49	-1.98	4.58	three_prime_utr	LDLRAD3	protein_coding
ENSG00000116128	1	147624445	147624445	7.4e-07	+	147624355	147624536	0	1	181,	0	-6.13	-4.3	18.8	-1.4	-1.87	4.58	CDS	BCL9	protein_coding
ENSG00000119888	2	47383274	47383274	4.2e-05	+	47379920	47386628	0	3	49,45,57,	0,5245,6651	-4.38	-2.64	8.23	-1.4	-1.87	4.58	exon	EPCAM	protein_coding
ENSG00000100416	22	46357010	46357010	1.8e-06	+	46356920	46357100	0	1	180,	0	-5.75	-3.94	15	-1.4	-1.87	4.58	exon	TRMU	protein_coding
ENSG00000110047	11	64853499	64853499	3.7e-10	-	64853409	64853589	0	1	180,	0	-9.43	-7.46	25.9	-1.31	-1.76	4.58	three_prime_utr	EHD1	protein_coding
ENSG00000172062	5	70952639	70952639	2e-05	+	70952550	70952729	0	1	179,	0	-4.69	-2.3	18.8	-0.958	-1.34	4.58	three_prime_utr	SMN1	protein_coding
ENSG00000186318	11	117289010	117289010	7.2e-06	-	117288920	117289101	0	1	181,	0	-5.14	-2.68	28.2	-0.958	-1.34	4.58	three_prime_utr	BACE1	protein_coding
ENSG00000183495	12	132079932	132079932	0.0027	+	132079872	132079993	0	1	121,	0	-2.57	-0.961	5.88	-0.958	-1.34	4.58	three_prime_utr	EP400	protein_coding
ENSG00000112624	6	42867185	42867185	2e-05	+	42867095	42867275	0	1	180,	0	-4.69	-2.27	47	-0.958	-1.34	4.58	three_prime_utr	BICRAL	protein_coding
ENSG00000136819	9	129834545	129834545	1.9e-06	-	129834375	129834715	0	2	172,9,	0,331	-5.71	-3.22	56.4	-0.958	-1.34	4.58	exon	C9orf78	protein_coding
ENSG00000164305	4	184628024	184628024	0.0055	-	184627964	184628084	0	1	120,	0	-2.26	-0.68	4.7	-0.958	-1.34	4.58	three_prime_utr	CASP3	protein_coding
ENSG00000186260	16	14262006	14262006	2e-05	+	14261916	14262097	0	1	181,	0	-4.69	-2.3	18.8	-0.958	-1.34	4.58	three_prime_utr	MKL2	protein_coding
ENSG00000181873	1	228179290	228179290	0.00072	+	228179200	228179380	0	1	180,	0	-3.14	-1.48	5.06	-1.93	-2.48	4.61	exon	IBA57	protein_coding
ENSG00000153291	6	46676728	46676728	1.8e-06	+	46676638	46676818	0	1	180,	0	-5.75	-3.94	15	-1.43	-1.91	4.61	three_prime_utr	SLC25A27	protein_coding
ENSG00000164896	7	151079682	151079682	2.2e-06	-	151079607	151079758	0	1	151,	0	-5.66	-3.86	10.6	-1.43	-1.91	4.61	exon	FASTK	protein_coding
ENSG00000109572	4	169722803	169722803	1.8e-07	+	169722713	169722894	0	1	181,	0	-6.75	-4.89	15	-1.42	-1.89	4.64	three_prime_utr	CLCN3	protein_coding
ENSG00000198556	7	99479824	99479824	0.00017	+	99479734	99479914	0	1	180,	0	-3.78	-1.42	15.7	-1	-1.4	4.64	exon	ZNF789	protein_coding
ENSG00000068305	15	99715626	99715626	0.00035	+	99715536	99715717	0	1	181,	0	-3.46	-1.13	28.2	-1	-1.4	4.64	three_prime_utr	MEF2A	protein_coding
ENSG00000131016	6	151350955	151350955	1.5e-08	+	151350865	151351046	0	1	181,	0	-7.83	-5.93	10.3	-1.79	-2.33	4.68	CDS	AKAP12	protein_coding
ENSG00000089737	14	94062300	94062300	1.1e-09	-	94062210	94062391	0	1	181,	0	-8.95	-7.01	12	-2.98	-3.67	4.7	CDS	DDX24	protein_coding
ENSG00000213463	14	70372463	70372463	1.4e-08	-	70372388	70372539	0	1	151,	0	-7.85	-5.94	8.78	-2.07	-2.64	4.7	three_prime_utr	SYNJ2BP	protein_coding
ENSG00000127914	7	91995738	91995738	6.6e-05	+	91995648	91995829	0	1	181,	0	-4.18	-2.45	6.84	-2.16	-2.74	4.75	CDS	AKAP9	protein_coding
ENSG00000165650	10	117284638	117284638	4e-06	-	117284548	117284729	0	1	181,	0	-5.4	-3.6	9.4	-1.9	-2.46	4.75	CDS	PDZD8	protein_coding
ENSG00000130723	9	131498742	131498742	3.5e-06	+	131498667	131498818	0	1	151,	0	-5.46	-3.66	7.83	-1.9	-2.46	4.75	three_prime_utr	PRRC2B	protein_coding
ENSG00000172939	3	38254799	38254799	9.5e-05	+	38254739	38254860	0	1	121,	0	-4.02	-2.3	4.14	-2.32	-2.93	4.77	three_prime_utr	OXSR1	protein_coding
ENSG00000166987	12	57526846	57526846	3.8e-09	+	57526756	57526936	0	1	180,	0	-8.42	-6.49	12.2	-1.93	-2.48	4.81	CDS	MBD6	protein_coding
ENSG00000085185	X	130015989	130015989	1.1e-06	+	130015914	130016065	0	1	151,	0	-5.96	-4.14	12.1	-1.61	-2.12	4.81	CDS	BCORL1	protein_coding
ENSG00000120925	8	42853613	42853613	4e-11	-	42853523	42853704	0	1	181,	0	-10.4	-8.37	24.4	-1.46	-1.94	4.81	three_prime_utr	RNF170	protein_coding
ENSG00000124120	20	44490766	44490766	4e-11	+	44490676	44490857	0	1	181,	0	-10.4	-8.37	24.4	-1.46	-1.94	4.81	three_prime_utr	TTPAL	protein_coding
ENSG00000116685	1	11922789	11922789	0.013	-	11922714	11922864	0	1	150,	0	-1.89	-0.347	4.7	-1.08	-1.5	4.81	CDS	KIAA2013	protein_coding
ENSG00000170836	17	60663385	60663385	0.0074	+	60663325	60663445	0	1	120,	0	-2.13	-0.56	4.27	-1.08	-1.5	4.81	CDS	PPM1D	protein_coding
ENSG00000166224	10	70880199	70880199	0.0027	+	70880124	70880275	0	1	151,	0	-2.57	-0.961	5.88	-1.08	-1.5	4.81	three_prime_utr	SGPL1	protein_coding
ENSG00000257341	14	105487781	105487781	8.1e-10	+	105487228	105488334	0	2	71,169,	0,937	-9.09	-7.13	3.64	-8.46	-9.51	4.82	exon	AL928654.4	protein_coding
ENSG00000060749	11	32957898	32957898	2e-05	+	32957808	32957988	0	1	180,	0	-4.7	-2.95	3.87	-3.37	-4.09	4.82	CDS	QSER1	protein_coding
ENSG00000241258	7	66152318	66152318	0.00028	+	66152228	66152409	0	1	181,	0	-3.55	-1.87	3.92	-2.64	-3.28	4.82	three_prime_utr	CRCP	protein_coding
ENSG00000105221	19	40233850	40233850	1e-42	-	40233760	40233941	0	1	181,	0	-42	-39.4	12.9	-11.6	-12.8	4.84	three_prime_utr	AKT2	protein_coding
ENSG00000177731	17	18247277	18247277	1.1e-07	-	18247187	18247367	0	1	180,	0	-6.97	-5.1	3.83	-5.83	-6.74	4.87	CDS	FLII	protein_coding
ENSG00000283761	1	100078573	100078573	6.3e-27	+	100078483	100078663	0	1	180,	0	-26.2	-23.8	19.9	-4.6	-5.43	4.87	three_prime_utr	AC118553.2	protein_coding
ENSG00000100196	22	38481311	38481311	0.00016	+	38481222	38481401	0	1	179,	0	-3.8	-2.1	4.27	-3.95	-4.71	4.87	CDS	KDELR3	protein_coding
ENSG00000112984	5	138183743	138183743	8.9e-06	+	138183497	138183989	0	3	84,69,28,	0,190,464	-5.05	-3.28	5.13	-2.75	-3.4	4.87	CDS	KIF20A	protein_coding
ENSG00000005882	17	50110804	50110804	2.5e-19	+	50110714	50110894	0	1	180,	0	-18.6	-16.3	34.5	-1.71	-2.24	4.87	three_prime_utr	PDK2	protein_coding
ENSG00000167100	17	50110819	50110819	2.5e-19	-	50110729	50110909	0	1	180,	0	-18.6	-16.3	34.5	-1.71	-2.24	4.87	three_prime_utr	SAMD14	protein_coding
ENSG00000170145	11	111724053	111724053	2.8e-08	+	111723963	111724143	0	1	180,	0	-7.56	-5.67	9.4	-3.13	-3.83	4.89	CDS	SIK2	protein_coding
ENSG00000107779	10	86924032	86924032	3.2e-18	+	86923942	86924123	0	1	181,	0	-17.5	-15.3	16.8	-2.82	-3.48	4.89	three_prime_utr	BMPR1A	protein_coding
ENSG00000166847	16	23668342	23668342	0.00083	+	23668282	23668403	0	1	121,	0	-3.08	-1.43	2.08	-3.84	-4.59	4.9	three_prime_utr	DCTN5	protein_coding
ENSG00000066279	1	197101814	197101814	1.6e-26	-	197101739	197101890	0	1	151,	0	-25.8	-23.4	18.8	-2.42	-3.04	4.91	CDS	ASPM	protein_coding
ENSG00000050344	7	26186556	26186556	7.1e-06	+	26186466	26186646	0	1	180,	0	-5.15	-3.37	8.46	-2.09	-2.66	4.91	three_prime_utr	NFE2L3	protein_coding
ENSG00000108448	17	18735252	18735252	5e-20	+	18735162	18735342	0	1	180,	0	-19.3	-17	23.5	-2.05	-2.62	4.91	exon	TRIM16L	protein_coding
ENSG00000186654	22	44702495	44702495	2e-08	+	44702405	44702586	0	1	181,	0	-7.69	-5.8	14.8	-1.68	-2.2	4.91	CDS	PRR5	protein_coding
ENSG00000159658	1	46676235	46676235	1e-09	-	46676145	46676326	0	1	181,	0	-8.98	-7.03	18.8	-1.63	-2.14	4.91	three_prime_utr	EFCAB14	protein_coding
ENSG00000065485	3	123209284	123209284	2.3e-06	+	123209209	123209360	0	1	151,	0	-5.63	-3.14	21.9	-1.17	-1.6	4.91	CDS	PDIA5	protein_coding
ENSG00000122042	13	29765817	29765817	0.0011	-	29765742	29765892	0	1	150,	0	-2.95	-1.31	7.83	-1.17	-1.6	4.91	three_prime_utr	UBL3	protein_coding
ENSG00000244754	13	32517742	32517742	0.00065	-	32517652	32517833	0	1	181,	0	-3.19	-1.13	9.4	-1.17	-1.6	4.91	three_prime_utr	N4BP2L2	protein_coding
ENSG00000163520	3	13570934	13570934	3e-09	+	13570844	13571024	0	1	180,	0	-8.52	-6.59	31.3	-1.07	-1.48	4.91	CDS	FBLN2	protein_coding
ENSG00000070614	5	150554195	150554195	8.7e-07	+	150554105	150554286	0	1	181,	0	-6.06	-4.23	6.11	-2.85	-3.52	4.92	three_prime_utr	NDST1	protein_coding
ENSG00000178188	16	28871875	28871875	1.3e-11	+	28871785	28871966	0	1	181,	0	-10.9	-8.88	30.6	-2.06	-2.63	4.92	CDS	SH2B1	protein_coding
ENSG00000160326	9	133471334	133471334	2.6e-08	-	133471244	133471425	0	1	181,	0	-7.58	-5.68	11.3	-2.71	-3.36	4.96	exon	SLC2A6	protein_coding
ENSG00000011295	17	16026696	16026696	1.6e-11	+	16026606	16026787	0	1	181,	0	-10.8	-8.78	5.88	-10.4	-11.6	4.97	exon	TTC19	protein_coding
ENSG00000221978	1	1391620	1391620	2.2e-06	-	1391530	1391710	0	1	180,	0	-5.66	-3.86	10.6	-1.77	-2.31	4.98	exon	CCNL2	protein_coding
ENSG00000131626	11	70384072	70384072	4.5e-05	+	70383982	70384163	0	1	181,	0	-4.35	-2.62	5.22	-2.74	-3.39	5	three_prime_utr	PPFIA1	protein_coding
ENSG00000177463	3	15045024	15045024	5.9e-07	+	15044934	15045114	0	1	180,	0	-6.23	-4.4	8.62	-2.19	-2.77	5	three_prime_utr	NR2C2	protein_coding
ENSG00000101236	20	3933627	3933627	5.9e-07	-	3933537	3933718	0	1	181,	0	-6.23	-4.4	8.62	-2.19	-2.77	5	three_prime_utr	RNF24	protein_coding
ENSG00000125386	4	2596233	2596233	8.7e-08	+	2596143	2596324	0	1	181,	0	-7.06	-5.19	21.2	-1.8	-2.35	5	CDS	FAM193A	protein_coding
ENSG00000196782	4	139719299	139719299	5e-12	-	139719209	139719390	0	1	181,	0	-11.3	-9.29	20.1	-1.6	-2.11	5	three_prime_utr	MAML3	protein_coding
ENSG00000063978	4	2596238	2596238	8.7e-08	+	2596148	2596328	0	1	180,	0	-7.06	-5.19	21.2	-1.2	-1.64	5	CDS	RNF4	protein_coding
ENSG00000163684	3	58319999	58319999	7.4e-07	+	58319909	58320090	0	1	181,	0	-6.13	-4.3	18.8	-1.2	-1.64	5	three_prime_utr	RPP14	protein_coding
ENSG00000072840	4	5811344	5811344	3.2e-36	+	5811254	5811434	0	1	180,	0	-35.5	-32.9	320	-1.16	-1.59	5	three_prime_utr	EVC	protein_coding
ENSG00000165879	10	97320694	97320694	1.6e-15	+	97320605	97320784	0	1	179,	0	-14.8	-12.7	40	-0.957	-1.34	5	three_prime_utr	FRAT1	protein_coding
ENSG00000186174	11	118898839	118898839	3.2e-27	-	118898764	118898915	0	1	151,	0	-26.5	-24.1	8.04	-11.5	-12.7	5.03	CDS	BCL9L	protein_coding
ENSG00000111676	12	6936276	6936276	0.0015	+	6936186	6936366	0	1	180,	0	-2.82	-1.19	1.62	-9.2	-10.3	5.03	CDS	ATN1	protein_coding
ENSG00000115414	2	215360978	215360978	1.5e-09	-	215360888	215361069	0	1	181,	0	-8.82	-6.16	84.6	-2.27	-2.86	5.04	exon	FN1	protein_coding
ENSG00000114030	3	122425319	122425319	1.2e-10	-	122425244	122425395	0	1	151,	0	-9.92	-7.94	28.2	-1.15	-1.57	5.04	three_prime_utr	KPNA1	protein_coding
ENSG00000032219	14	58364932	58364932	6.8e-08	+	58364842	58365022	0	1	180,	0	-7.17	-5.29	21.2	-2.29	-2.89	5.06	CDS	ARID4A	protein_coding
ENSG00000054598	6	1612173	1612173	3.2e-14	+	1612098	1612249	0	1	151,	0	-13.5	-11.4	2.61	-16.9	-18.2	5.08	three_prime_utr	FOXC1	protein_coding
ENSG00000118058	11	118523536	118523536	5e-12	+	118523446	118523626	0	1	180,	0	-11.3	-9.3	26.3	-2.6	-3.23	5.08	three_prime_utr	KMT2A	protein_coding
ENSG00000122386	16	3119576	3119576	3.2e-07	+	3119501	3119651	0	1	150,	0	-6.5	-4.65	4.7	-3.93	-4.7	5.09	CDS	ZNF205	protein_coding
ENSG00000101236	20	3927458	3927458	1.2e-10	-	3927368	3927549	0	1	181,	0	-9.92	-7.94	28.2	-2.33	-2.94	5.12	three_prime_utr	RNF24	protein_coding
ENSG00000100239	22	50438275	50438275	2.9e-07	+	50437899	50438652	0	3	1,125,54,	0,274,699	-6.54	-4.69	8.06	-2.7	-3.35	5.13	CDS	PPP6R2	protein_coding
ENSG00000116903	1	231336561	231336561	7.9e-17	-	231336471	231336652	0	1	181,	0	-16.1	-13.9	17.2	-2.1	-2.67	5.13	CDS	EXOC8	protein_coding
ENSG00000248405	22	44702502	44702502	2e-08	+	44702412	44702592	0	1	180,	0	-7.69	-5.8	14.8	-1.93	-2.49	5.13	CDS	PRR5-ARHGAP8	protein_coding
ENSG00000144504	2	240525784	240525784	0.0018	-	240525694	240525874	0	1	180,	0	-2.75	-1.13	6.72	-1.33	-1.79	5.13	exon	ANKMY1	protein_coding
ENSG00000266714	17	75616615	75616615	0.00016	+	75616525	75616706	0	1	181,	0	-3.79	-2.09	3.83	-3.53	-4.27	5.16	CDS	MYO15B	protein_coding
ENSG00000152409	5	79321826	79321826	1.3e-12	+	79321736	79321916	0	1	180,	0	-11.9	-9.86	16	-2.27	-2.86	5.17	three_prime_utr	JMY	protein_coding
ENSG00000101400	20	33408369	33408369	1.2e-05	-	33408280	33408459	0	1	179,	0	-4.92	-3.15	7.69	-2	-2.56	5.17	three_prime_utr	SNTA1	protein_coding
ENSG00000108846	17	50673567	50673567	0.0001	+	50673477	50673658	0	1	181,	0	-3.99	-2.28	6.27	-2	-2.56	5.17	CDS	ABCC3	protein_coding
ENSG00000164294	5	55164942	55164942	6.6e-10	+	55164852	55165033	0	1	181,	0	-9.18	-7.23	15.3	-1.94	-2.49	5.17	exon	GPX8	protein_coding
ENSG00000158856	8	22082377	22082377	1.8e-07	+	22082287	22082467	0	1	180,	0	-6.74	-4.19	65.8	-1.37	-1.84	5.17	three_prime_utr	DMTN	protein_coding
ENSG00000156875	1	100079544	100079544	5e-16	+	100078481	100080608	0	2	67,113,	0,2014	-15.3	-13.1	5.7	-9.12	-10.2	5.2	three_prime_utr	MFSD14A	protein_coding
ENSG00000179335	15	74639179	74639179	6.3e-22	+	74639059	74639299	0	1	240,	0	-21.2	-18.9	45.1	-2.16	-2.75	5.2	three_prime_utr	CLK3	protein_coding
ENSG00000171135	3	9893599	9893599	1e-11	+	9893509	9893690	0	1	181,	0	-11	-9.02	9.92	-4.17	-4.96	5.22	three_prime_utr	JAGN1	protein_coding
ENSG00000160208	21	43695690	43695690	7.2e-09	+	43695600	43695781	0	1	181,	0	-8.14	-6.23	8.3	-3.82	-4.58	5.22	three_prime_utr	RRP1B	protein_coding
ENSG00000116731	1	13778755	13778755	3.5e-10	+	13778680	13778831	0	1	151,	0	-9.45	-7.48	5.41	-4.71	-5.55	5.23	CDS	PRDM2	protein_coding
ENSG00000144791	3	45678114	45678114	6.3e-13	+	45678039	45678190	0	1	151,	0	-12.2	-10.1	8.32	-4.24	-5.04	5.25	three_prime_utr	LIMD1	protein_coding
ENSG00000100036	22	30636399	30636399	2.5e-18	+	30636309	30636489	0	1	180,	0	-17.6	-15.4	59.5	-1.05	-1.46	5.25	five_prime_utr	SLC35E4	protein_coding
ENSG00000106366	7	101137835	101137835	1e-155	+	101137745	101137925	0	1	180,	0	-155	-152	14	-60.6	-62.4	5.27	three_prime_utr	SERPINE1	protein_coding
ENSG00000086102	9	33295065	33295065	5.2e-05	+	33294990	33295140	0	1	150,	0	-4.28	-2.54	3.07	-4.16	-4.95	5.29	CDS	NFX1	protein_coding
ENSG00000180263	12	95217376	95217376	4e-14	-	95217271	95217482	0	1	211,	0	-13.4	-11.3	16.1	-3.94	-4.71	5.29	five_prime_utr	FGD6	protein_coding
ENSG00000084733	2	26135222	26135222	2.3e-05	+	26135132	26135312	0	1	180,	0	-4.63	-2.87	4.51	-3.73	-4.48	5.29	three_prime_utr	RAB10	protein_coding
ENSG00000029153	12	27422561	27422561	0.00015	+	27422471	27422652	0	1	181,	0	-3.81	-2.11	5.79	-2.59	-3.23	5.29	three_prime_utr	ARNTL2	protein_coding
ENSG00000136827	9	129813033	129813033	1.2e-10	-	129812943	129813123	0	1	180,	0	-9.92	-7.94	28.2	-2.06	-2.63	5.29	three_prime_utr	TOR1A	protein_coding
ENSG00000141522	17	81868214	81868214	0.0044	-	81868139	81868289	0	1	150,	0	-2.36	-0.772	1.9	-4.77	-5.62	5.3	three_prime_utr	ARHGDIA	protein_coding
ENSG00000108821	17	50186701	50186701	1.3e-16	-	50186500	50186902	0	2	7,263,	0,139	-15.9	-13.7	18.8	-4.58	-5.4	5.3	CDS	COL1A1	protein_coding
ENSG00000149657	20	62134435	62134435	2.7e-07	+	62134360	62134511	0	1	151,	0	-6.57	-4.72	5.64	-3.6	-4.34	5.31	three_prime_utr	LSM14B	protein_coding
ENSG00000136026	12	106238771	106238771	4e-14	-	106238681	106238861	0	1	180,	0	-13.4	-11.3	9.4	-4.72	-5.57	5.32	three_prime_utr	CKAP4	protein_coding
ENSG00000120008	10	120886773	120886773	3.2e-07	+	120886713	120886833	0	1	120,	0	-6.5	-4.65	11.8	-2.6	-3.24	5.32	three_prime_utr	WDR11	protein_coding
ENSG00000260914	16	69322640	69322640	4.2e-09	+	69322580	69322700	0	1	120,	0	-8.38	-6.46	8.81	-2.69	-3.34	5.33	CDS	AC026464.4	protein_coding
ENSG00000152127	2	134120192	134120192	1.3e-31	+	134120102	134120283	0	1	181,	0	-30.9	-28.4	47	-4.17	-4.97	5.34	five_prime_utr	MGAT5	protein_coding
ENSG00000275832	17	38511614	38511614	7.1e-06	+	38511524	38511704	0	1	180,	0	-5.15	-3.37	8.46	-2.21	-2.8	5.34	three_prime_utr	ARHGAP23	protein_coding
ENSG00000198015	12	93501378	93501378	4.3e-06	+	93501288	93501469	0	1	181,	0	-5.37	-3.58	5.64	-3.85	-4.61	5.36	three_prime_utr	MRPL42	protein_coding
ENSG00000055609	7	152176888	152176888	8.7e-07	-	152176798	152176979	0	1	181,	0	-6.06	-4.23	6.11	-3.99	-4.76	5.39	three_prime_utr	KMT2C	protein_coding
ENSG00000126705	1	27547995	27547995	0.00059	-	27547905	27548086	0	1	181,	0	-3.23	-1.57	3.48	-3.38	-4.1	5.39	CDS	AHDC1	protein_coding
ENSG00000103966	15	41900027	41900027	2.7e-05	-	41899952	41900103	0	1	151,	0	-4.57	-2.82	11	-1.55	-2.05	5.39	three_prime_utr	EHD4	protein_coding
ENSG00000196387	12	133105872	133105872	3.8e-06	+	133105782	133105962	0	1	180,	0	-5.42	-3.62	12.5	-1.55	-2.05	5.39	CDS	ZNF140	protein_coding
ENSG00000151849	13	24906554	24906554	6.3e-14	-	24906464	24906644	0	1	180,	0	-13.2	-11.1	65.8	-3.82	-4.58	5.41	CDS	CENPJ	protein_coding
ENSG00000161203	3	184180910	184180910	2.5e-91	+	184180738	184181082	0	3	3,3,234,	0,103,110	-90.6	-87.7	10.5	-108	-110	5.43	CDS	AP2M1	protein_coding
ENSG00000107290	9	132329591	132329591	2e-13	-	132329501	132329682	0	1	181,	0	-12.7	-10.6	4.17	-14.7	-16	5.46	CDS	SETX	protein_coding
ENSG00000157985	2	236125444	236125444	8.1e-08	+	236125354	236125535	0	1	181,	0	-7.09	-5.21	4.11	-7.49	-8.49	5.46	three_prime_utr	AGAP1	protein_coding
ENSG00000185129	5	140118673	140118673	1.8e-07	+	140118583	140118763	0	1	180,	0	-6.75	-4.89	10.3	-2.35	-2.96	5.46	three_prime_utr	PURA	protein_coding
ENSG00000128944	15	40393796	40393796	1e-147	+	40393706	40393887	0	1	181,	0	-147	-144	15.4	-48.1	-49.8	5.47	three_prime_utr	KNSTRN	protein_coding
ENSG00000171456	20	32436716	32436716	0.001	+	32436626	32436806	0	1	180,	0	-2.99	-1.34	1.98	-6.46	-7.41	5.47	CDS	ASXL1	protein_coding
ENSG00000169251	3	161250995	161250995	5e-12	+	161250890	161251100	0	1	210,	0	-11.3	-9.29	10.5	-3.64	-4.38	5.47	three_prime_utr	NMD3	protein_coding
ENSG00000184857	16	8796117	8796117	3.2e-12	-	8796027	8796208	0	1	181,	0	-11.5	-9.5	14.5	-4.24	-5.04	5.49	CDS	TMEM186	protein_coding
ENSG00000008952	3	169995994	169995994	1.7e-06	+	169995919	169996070	0	1	151,	0	-5.78	-3.97	7.39	-2.4	-3.02	5.49	three_prime_utr	SEC62	protein_coding
ENSG00000165671	5	177296381	177296381	1e-13	+	177296291	177296472	0	1	181,	0	-13	-10.9	11.6	-3.99	-4.76	5.51	three_prime_utr	NSD1	protein_coding
ENSG00000185278	1	173885794	173885794	1.7e-07	+	173885704	173885885	0	1	181,	0	-6.76	-4.9	6.58	-3.39	-4.11	5.51	exon	ZBTB37	protein_coding
ENSG00000170271	5	154830885	154830885	2.5e-23	-	154830795	154830976	0	1	181,	0	-22.6	-20.3	207	-1.17	-1.6	5.52	exon	FAXDC2	protein_coding
ENSG00000153936	1	87108784	87108784	2.5e-23	+	87108679	87108890	0	1	211,	0	-22.6	-20.3	108	-1.17	-1.6	5.52	three_prime_utr	HS2ST1	protein_coding
ENSG00000121741	13	19993258	19993258	2.5e-17	+	19993183	19993334	0	1	151,	0	-16.6	-14.4	16.1	-4.87	-5.73	5.54	CDS	ZMYM2	protein_coding
ENSG00000163513	3	30693961	30693961	1.3e-21	+	30693841	30694082	0	1	241,	0	-20.9	-18.6	33.6	-3.57	-4.31	5.55	three_prime_utr	TGFBR2	protein_coding
ENSG00000100852	14	32091660	32091660	3.2e-35	+	32091570	32091751	0	1	181,	0	-34.5	-31.9	6.59	-17.1	-18.4	5.58	CDS	ARHGAP5	protein_coding
ENSG00000071189	7	17794175	17794175	2e-08	-	17794085	17794266	0	1	181,	0	-7.69	-5.8	14.8	-2.51	-3.14	5.58	three_prime_utr	SNX13	protein_coding
ENSG00000059122	16	2949095	2949095	0.0018	+	2949020	2949171	0	1	151,	0	-2.75	-1.12	3.87	-2.38	-3	5.58	three_prime_utr	FLYWCH1	protein_coding
ENSG00000107957	10	103601478	103601478	3.5e-06	-	103601403	103601554	0	1	151,	0	-5.46	-3.66	12.5	-1.72	-2.25	5.58	three_prime_utr	SH3PXD2A	protein_coding
ENSG00000145916	5	178149351	178149351	5e-12	+	178149276	178149426	0	1	150,	0	-11.3	-9.3	26.3	-1.6	-2.11	5.58	exon	RMND5B	protein_coding
ENSG00000137261	6	24596128	24596128	1.6e-44	-	24595993	24596263	0	1	270,	0	-43.8	-41.2	122	-1.42	-1.9	5.58	CDS	KIAA0319	protein_coding
ENSG00000139211	12	47079591	47079591	1.8e-05	-	47079501	47079681	0	1	180,	0	-4.74	-2.98	3.42	-4.86	-5.72	5.59	five_prime_utr	AMIGO2	protein_coding
ENSG00000172888	3	40532980	40532980	6.3e-27	+	40532890	40533071	0	1	181,	0	-26.2	-23.8	36.4	-2.58	-3.21	5.59	exon	ZNF621	protein_coding
ENSG00000133703	12	25209740	25209740	0.0006	-	25209665	25209816	0	1	151,	0	-3.22	-1.55	4.42	-2.5	-3.13	5.61	three_prime_utr	KRAS	protein_coding
ENSG00000121542	3	123209277	123209277	2.3e-06	+	123209187	123209367	0	1	180,	0	-5.63	-3.44	21.9	-1.76	-2.3	5.61	CDS	SEC22A	protein_coding
ENSG00000118523	6	131949014	131949014	8.5e-09	-	131948924	131949105	0	1	181,	0	-8.07	-6.16	17.2	-1.73	-2.27	5.64	three_prime_utr	CTGF	protein_coding
ENSG00000033100	7	151237992	151237992	3.9e-08	+	151237932	151238052	0	1	120,	0	-7.41	-5.53	5.71	-4.58	-5.4	5.69	CDS	CHPF2	protein_coding
ENSG00000130827	X	154473436	154473436	3.8e-09	+	154473346	154473527	0	1	181,	0	-8.42	-6.49	12.2	-3.31	-4.02	5.7	three_prime_utr	PLXNA3	protein_coding
ENSG00000168256	17	42024686	42024686	9.1e-08	+	42024596	42024776	0	1	180,	0	-7.04	-5.17	11.5	-3.31	-4.02	5.7	exon	NKIRAS2	protein_coding
ENSG00000215717	1	109095155	109095155	2e-05	+	109095080	109095230	0	1	150,	0	-4.7	-2.95	5.17	-3.33	-4.04	5.74	three_prime_utr	TMEM167B	protein_coding
ENSG00000141905	19	3468287	3468287	4e-14	+	3468197	3468378	0	1	181,	0	-13.4	-11.3	14.9	-3.2	-3.9	5.74	three_prime_utr	NFIC	protein_coding
ENSG00000150347	10	62091187	62091187	7.4e-10	+	62091112	62091263	0	1	151,	0	-9.13	-7.17	6.27	-4.95	-5.81	5.75	exon	ARID5B	protein_coding
ENSG00000067208	1	92510509	92510509	4e-06	-	92510434	92510585	0	1	151,	0	-5.4	-3.6	9.4	-2.77	-3.43	5.75	three_prime_utr	EVI5	protein_coding
ENSG00000161664	17	44178949	44178949	3.2e-59	+	44178874	44179024	0	1	150,	0	-58.5	-55.8	95.6	-2.62	-3.26	5.75	three_prime_utr	ASB16	protein_coding
ENSG00000159348	1	202962405	202962405	4e-18	-	202962315	202962495	0	1	180,	0	-17.4	-15.2	84.6	-1.55	-2.06	5.75	exon	CYB5R1	protein_coding
ENSG00000167395	16	31078019	31078019	5e-13	+	31077929	31078110	0	1	181,	0	-12.3	-10.3	7.35	-5.96	-6.88	5.76	CDS	ZNF646	protein_coding
ENSG00000178035	3	49027810	49027810	3.5e-09	-	49027720	49027900	0	1	180,	0	-8.45	-6.53	5.2	-8.29	-9.32	5.77	CDS	IMPDH2	protein_coding
ENSG00000132470	17	75757309	75757309	2.5e-35	+	75757219	75757399	0	1	180,	0	-34.6	-32.1	6.52	-42.2	-43.9	5.78	CDS	ITGB4	protein_coding
ENSG00000105137	19	15109339	15109339	2.3e-07	+	15109249	15109429	0	1	180,	0	-6.64	-4.78	7.19	-3.87	-4.63	5.78	five_prime_utr	SYDE1	protein_coding
ENSG00000115561	2	86505019	86505019	9.5e-05	-	86504929	86505110	0	1	181,	0	-4.02	-2.3	2.89	-5.99	-6.91	5.79	three_prime_utr	CHMP3	protein_coding
ENSG00000130177	13	114272410	114272410	2e-07	+	114272335	114272485	0	1	150,	0	-6.69	-4.83	2.87	-7.56	-8.57	5.8	CDS	CDC16	protein_coding
ENSG00000108591	17	18099737	18099737	2.5e-15	+	18099662	18099812	0	1	150,	0	-14.6	-12.5	22.3	-2.75	-3.4	5.81	exon	DRG2	protein_coding
ENSG00000075399	16	89707431	89707431	2.7e-05	-	89707342	89707521	0	1	179,	0	-4.57	-2.82	11	-1.96	-2.52	5.81	three_prime_utr	VPS9D1	protein_coding
ENSG00000066777	8	67198282	67198282	1.3e-11	-	67198192	67198373	0	1	181,	0	-10.9	-8.88	30.6	-1.77	-2.31	5.81	three_prime_utr	ARFGEF1	protein_coding
ENSG00000171298	17	80104743	80104743	1e-12	+	80104653	80104834	0	1	181,	0	-12	-9.92	113	-1.77	-2.31	5.81	CDS	GAA	protein_coding
ENSG00000177311	3	141446733	141446733	1.6e-12	+	141446643	141446824	0	1	181,	0	-11.8	-9.74	23.5	-3.48	-4.21	5.82	exon	ZBTB38	protein_coding
ENSG00000140443	15	98958569	98958569	1e-16	+	98958479	98958660	0	1	181,	0	-16	-13.9	32	-2.67	-3.32	5.83	three_prime_utr	IGF1R	protein_coding
ENSG00000136720	2	128265668	128265668	3.5e-06	-	128265578	128265758	0	1	180,	0	-5.46	-3.66	4.7	-5.13	-6.01	5.85	three_prime_utr	HS6ST1	protein_coding
ENSG00000108448	17	18735580	18735580	3.4e-09	+	18735490	18735670	0	1	180,	0	-8.47	-6.54	7.52	-4.53	-5.35	5.85	exon	TRIM16L	protein_coding
ENSG00000071564	19	1610742	1610742	5e-34	-	1610667	1610817	0	1	150,	0	-33.3	-30.8	301	-1.32	-1.78	5.86	three_prime_utr	TCF3	protein_coding
ENSG00000141756	17	41822499	41822499	2.5e-18	+	41822439	41822560	0	1	121,	0	-17.6	-15.4	3.44	-15.6	-16.8	5.87	three_prime_utr	FKBP10	protein_coding
ENSG00000169756	2	108685886	108685886	4e-06	+	108685811	108685961	0	1	150,	0	-5.4	-3.61	5.09	-3.61	-4.35	5.87	three_prime_utr	LIMS1	protein_coding
ENSG00000183010	17	81932889	81932889	4e-26	-	81932799	81932979	0	1	180,	0	-25.4	-23	17.8	-5.34	-6.23	5.91	three_prime_utr	PYCR1	protein_coding
ENSG00000175606	8	73976385	73976385	1.6e-10	+	73976310	73976460	0	1	150,	0	-9.8	-7.83	12.8	-8.34	-9.38	5.92	CDS	TMEM70	protein_coding
ENSG00000103534	16	19440296	19440296	8.1e-08	+	19440206	19440386	0	1	180,	0	-7.09	-5.21	5.33	-5.43	-6.33	5.95	CDS	TMC5	protein_coding
ENSG00000075407	10	38121551	38121551	3.3e-10	+	38121461	38121642	0	1	181,	0	-9.48	-7.52	17.5	-3.11	-3.8	5.98	three_prime_utr	ZNF37A	protein_coding
ENSG00000172840	16	66885628	66885628	1.9e-05	+	66885553	66885704	0	1	151,	0	-4.71	-2.96	7.05	-3.09	-3.78	6	CDS	PDP2	protein_coding
ENSG00000197037	7	99630790	99630790	4e-06	+	99630700	99630881	0	1	181,	0	-5.4	-3.6	15.7	-2.18	-2.77	6	exon	ZSCAN25	protein_coding
ENSG00000129244	17	7651423	7651423	1.3e-12	+	7651334	7651513	0	1	179,	0	-11.9	-9.83	42.3	-2.08	-2.66	6.02	five_prime_utr	ATP1B2	protein_coding
ENSG00000188895	17	40123106	40123106	1.6e-27	+	40123016	40123196	0	1	180,	0	-26.8	-24.4	2.65	-43.1	-44.7	6.03	CDS	MSL1	protein_coding
ENSG00000162636	1	108635753	108635753	9.1e-05	+	108635663	108635844	0	1	181,	0	-4.04	-2.32	3.07	-6.29	-7.22	6.04	exon	FAM102B	protein_coding
ENSG00000128272	22	39521297	39521297	7.9e-11	+	39521207	39521387	0	1	180,	0	-10.1	-8.14	51.7	-3.26	-3.97	6.04	five_prime_utr	ATF4	protein_coding
ENSG00000157870	1	2590097	2590097	2.5e-20	+	2590007	2590187	0	1	180,	0	-19.6	-17.4	65.8	-1.74	-2.28	6.04	three_prime_utr	FAM213B	protein_coding
ENSG00000138834	16	1706557	1706557	4.5e-05	+	1706482	1706633	0	1	151,	0	-4.35	-2.62	5.22	-3.22	-3.93	6.09	CDS	MAPK8IP3	protein_coding
ENSG00000162804	2	241030399	241030399	7.9e-32	+	241030309	241030490	0	1	181,	0	-31.1	-28.6	100	-1.42	-1.9	6.09	CDS	SNED1	protein_coding
ENSG00000084774	2	27243717	27243717	5e-34	+	27243582	27243853	0	1	271,	0	-33.3	-30.8	301	-1.42	-1.9	6.09	three_prime_utr	CAD	protein_coding
ENSG00000080189	20	46355085	46355085	1e-14	-	46354941	46355229	0	2	24,157,	0,131	-14	-11.9	10.3	-6.01	-6.93	6.1	CDS	SLC35C2	protein_coding
ENSG00000156467	8	96231915	96231915	2.5e-29	-	96231825	96232006	0	1	181,	0	-28.6	-26.2	2.15	-109	-111	6.11	CDS	UQCRB	protein_coding
ENSG00000108424	17	47683675	47683675	3.9e-07	+	47683585	47683766	0	1	181,	0	-6.41	-4.56	5.27	-5.17	-6.04	6.11	three_prime_utr	KPNB1	protein_coding
ENSG00000137310	6	31163278	31163278	1.6e-20	+	31163083	31163474	0	1	391,	0	-19.8	-17.6	13.2	-8.61	-9.66	6.15	three_prime_utr	TCF19	protein_coding
ENSG00000109046	17	27303417	27303417	2e-20	+	27303327	27303508	0	1	181,	0	-19.7	-17.4	14.1	-6.48	-7.43	6.17	CDS	WSB1	protein_coding
ENSG00000130479	19	17725949	17725949	3.2e-29	+	17725859	17726040	0	1	181,	0	-28.5	-26.1	35.5	-3.5	-4.23	6.17	CDS	MAP1S	protein_coding
ENSG00000180104	5	464415	464415	4e-32	+	464340	464491	0	1	151,	0	-31.4	-28.9	63.9	-3.73	-4.48	6.18	three_prime_utr	EXOC3	protein_coding
ENSG00000135111	12	114683894	114683894	2.3e-07	-	114683804	114683985	0	1	181,	0	-6.64	-4.78	7.19	-5.32	-6.21	6.19	five_prime_utr	TBX3	protein_coding
ENSG00000124225	20	57650379	57650379	0.0014	-	57650304	57650454	0	1	150,	0	-2.85	-1.22	3.76	-3.28	-3.99	6.2	three_prime_utr	PMEPA1	protein_coding
ENSG00000197077	22	25185067	25185067	4.2e-05	+	25184977	25185158	0	1	181,	0	-4.38	-2.64	2.46	-9.61	-10.7	6.21	CDS	KIAA1671	protein_coding
ENSG00000152217	18	44950640	44950640	1.3e-36	+	44950550	44950730	0	1	180,	0	-35.9	-33.4	53.7	-2.63	-3.28	6.21	CDS	SETBP1	protein_coding
ENSG00000136802	9	128908006	128908006	1.3e-24	+	128907931	128908081	0	1	150,	0	-23.9	-21.6	27.3	-3.98	-4.75	6.22	CDS	LRRC8A	protein_coding
ENSG00000213625	1	65433523	65433523	0.0044	+	65433433	65433613	0	1	180,	0	-2.36	-0.773	3.01	-4.13	-4.91	6.23	three_prime_utr	LEPROT	protein_coding
ENSG00000160007	19	46918765	46918765	1e-11	+	46918675	46918856	0	1	181,	0	-11	-9	15	-3.56	-4.3	6.23	CDS	ARHGAP35	protein_coding
ENSG00000108821	17	50199873	50199873	7.9e-32	-	50199753	50199994	0	1	241,	0	-31.1	-28.6	146	-2.95	-3.62	6.23	CDS	COL1A1	protein_coding
ENSG00000177697	11	838488	838488	1.3e-22	+	838413	838564	0	1	151,	0	-21.9	-19.6	12.7	-9.46	-10.6	6.27	exon	CD151	protein_coding
ENSG00000230989	16	83812563	83812563	1e-30	+	83812488	83812639	0	1	151,	0	-30	-27.5	24.4	-4.66	-5.5	6.3	three_prime_utr	HSBP1	protein_coding
ENSG00000101745	18	9255822	9255822	6.3e-27	+	9255747	9255898	0	1	151,	0	-26.2	-23.8	19.9	-5.45	-6.35	6.31	CDS	ANKRD12	protein_coding
ENSG00000076108	12	56597470	56597470	5e-11	-	56597395	56597545	0	1	150,	0	-10.3	-8.26	10.7	-4.59	-5.42	6.31	three_prime_utr	BAZ2A	protein_coding
ENSG00000155506	5	154815618	154815618	2.2e-09	+	154815543	154815694	0	1	151,	0	-8.65	-6.71	11	-4.56	-5.38	6.32	three_prime_utr	LARP1	protein_coding
ENSG00000102393	X	101397952	101397952	1e-16	-	101397862	101398042	0	1	180,	0	-16	-13.8	21.9	-3.58	-4.32	6.32	three_prime_utr	GLA	protein_coding
ENSG00000196781	9	81583951	81583951	1.3e-17	-	81583861	81584042	0	1	181,	0	-16.9	-14.7	44.7	-2.2	-2.79	6.32	three_prime_utr	TLE1	protein_coding
ENSG00000173821	17	80341694	80341694	7.4e-07	+	80340216	80343172	0	2	140,41,	0,2915	-6.13	-4.3	3.09	-9.35	-10.4	6.39	exon	RNF213	protein_coding
ENSG00000143157	1	166853947	166853947	6.6e-10	+	166853857	166854038	0	1	181,	0	-9.18	-7.23	6.87	-7.79	-8.81	6.39	three_prime_utr	POGK	protein_coding
ENSG00000100221	22	38686557	38686557	2e-12	-	38686467	38686647	0	1	180,	0	-11.7	-9.67	13	-4.78	-5.63	6.39	three_prime_utr	JOSD1	protein_coding
ENSG00000261408	17	76001342	76001342	0.0032	+	76001252	76001433	0	1	181,	0	-2.5	-0.893	4.34	-2.57	-3.21	6.39	five_prime_utr	TEN1-CDK3	protein_coding
ENSG00000135090	12	118160240	118160240	3.2e-20	-	118160165	118160316	0	1	151,	0	-19.5	-17.2	141	-3.9	-4.66	6.41	CDS	TAOK3	protein_coding
ENSG00000184292	1	58577118	58577118	1.6e-41	-	58577028	58577208	0	1	180,	0	-40.8	-38.2	44.2	-4.43	-5.25	6.42	CDS	TACSTD2	protein_coding
ENSG00000133657	3	194405128	194405128	2e-15	-	194405008	194405248	0	1	240,	0	-14.7	-12.5	113	-3.84	-4.6	6.42	three_prime_utr	ATP13A3	protein_coding
ENSG00000143514	1	223798439	223798439	5.6e-06	-	223798349	223798529	0	1	180,	0	-5.25	-3.46	3.25	-9.95	-11.1	6.43	CDS	TP53BP2	protein_coding
ENSG00000182670	21	37166447	37166447	3.5e-10	+	37166357	37166537	0	1	180,	0	-9.45	-7.49	8.88	-6.2	-7.13	6.43	CDS	TTC3	protein_coding
ENSG00000196396	20	50583145	50583145	7.9e-15	+	50583055	50583236	0	1	181,	0	-14.1	-12	5.97	-9.96	-11.1	6.44	three_prime_utr	PTPN1	protein_coding
ENSG00000185585	9	124810552	124810552	2.5e-13	+	124810477	124810628	0	1	151,	0	-12.6	-10.6	9.01	-5.75	-6.66	6.48	three_prime_utr	OLFML2A	protein_coding
ENSG00000122786	7	134969291	134969291	1.6e-15	+	134969201	134969382	0	1	181,	0	-14.8	-12.7	8.49	-7.48	-8.48	6.51	three_prime_utr	CALD1	protein_coding
ENSG00000169604	2	69246628	69246628	7.2e-09	+	69246538	69246719	0	1	181,	0	-8.14	-6.23	12.5	-4.17	-4.96	6.51	three_prime_utr	ANTXR1	protein_coding
ENSG00000080189	20	46358586	46358586	3.2e-22	-	46358496	46358677	0	1	181,	0	-21.5	-19.2	39.2	-3.74	-4.49	6.51	five_prime_utr	SLC35C2	protein_coding
ENSG00000112033	6	35426411	35426411	1.2e-10	+	35426306	35426516	0	1	210,	0	-9.91	-7.92	20.4	-2.79	-3.45	6.51	three_prime_utr	PPARD	protein_coding
ENSG00000072736	16	68122659	68122659	2e-20	+	68122584	68122735	0	1	151,	0	-19.7	-17.5	22.2	-5	-5.87	6.52	CDS	NFATC3	protein_coding
ENSG00000069956	15	52065467	52065467	1.2e-07	+	52065392	52065543	0	1	151,	0	-6.91	-5.04	4.47	-7.27	-8.25	6.55	three_prime_utr	MAPK6	protein_coding
ENSG00000139182	12	7158075	7158075	4e-13	+	7157985	7158166	0	1	181,	0	-12.4	-10.4	15.4	-4.19	-4.99	6.57	CDS	CLSTN3	protein_coding
ENSG00000145012	3	188881844	188881844	2.5e-20	+	188881769	188881920	0	1	151,	0	-19.6	-17.4	65.8	-2.64	-3.28	6.57	three_prime_utr	LPP	protein_coding
ENSG00000037637	1	16251045	16251045	3.2e-33	-	16250910	16251181	0	1	271,	0	-32.5	-30	42.3	-4.36	-5.17	6.58	CDS	FBXO42	protein_coding
ENSG00000033170	14	65721925	65721925	1.2e-10	+	65721835	65722015	0	1	180,	0	-9.91	-7.92	20.4	-2.95	-3.62	6.58	CDS	FUT8	protein_coding
ENSG00000120686	13	38362337	38362337	6.3e-13	+	38362247	38362427	0	1	180,	0	-12.2	-10.2	6.79	-10.1	-11.2	6.59	three_prime_utr	UFM1	protein_coding
ENSG00000122786	7	134969650	134969650	7.9e-55	+	134969530	134969771	0	1	241,	0	-54.1	-51.4	23.3	-10.2	-11.4	6.6	three_prime_utr	CALD1	protein_coding
ENSG00000266173	17	63703087	63703087	0.00051	-	63702997	63703178	0	1	181,	0	-3.29	-1.63	5.48	-2.93	-3.61	6.61	three_prime_utr	STRADA	protein_coding
ENSG00000125695	17	63703084	63703084	0.00051	-	63702994	63703175	0	1	181,	0	-3.29	-1.63	5.48	-2.93	-3.61	6.61	three_prime_utr	AC046185.1	protein_coding
ENSG00000185950	13	109783606	109783606	5e-66	-	109783516	109783696	0	1	180,	0	-65.3	-62.5	66.8	-5.59	-6.49	6.64	CDS	IRS2	protein_coding
ENSG00000189079	12	45851333	45851333	5e-11	+	45851243	45851424	0	1	181,	0	-10.3	-8.33	12.5	-4.5	-5.32	6.67	CDS	ARID2	protein_coding
ENSG00000158850	1	161171908	161171908	1.3e-16	-	161171788	161172028	0	1	240,	0	-15.9	-13.7	16.1	-6.49	-7.44	6.71	exon	B4GALT3	protein_coding
ENSG00000175662	17	17847621	17847621	7.9e-15	-	17847546	17847696	0	1	150,	0	-14.1	-12	12.9	-5.64	-6.54	6.71	three_prime_utr	TOM1L2	protein_coding
ENSG00000168502	18	8825058	8825058	2.5e-13	+	8824983	8825133	0	1	150,	0	-12.6	-10.5	13.7	-6.51	-7.46	6.73	CDS	MTCL1	protein_coding
ENSG00000214087	17	81681472	81681472	7.9e-51	-	81681382	81681562	0	1	180,	0	-50.1	-47.4	120	-3.13	-3.83	6.73	exon	ARL16	protein_coding
ENSG00000145216	4	53391014	53391014	3.2e-16	+	53390589	53391440	0	3	39,131,11,	0,419,840	-15.5	-13.4	13.3	-5.68	-6.59	6.75	CDS	FIP1L1	protein_coding
ENSG00000039560	5	34823606	34823606	1.6e-25	+	34823516	34823696	0	1	180,	0	-24.8	-22.4	81.5	-2.59	-3.23	6.75	CDS	RAI14	protein_coding
ENSG00000197381	21	45226139	45226139	6.3e-37	+	45226019	45226260	0	1	241,	0	-36.2	-33.6	37.6	-4.94	-5.8	6.77	three_prime_utr	ADARB1	protein_coding
ENSG00000135749	1	232984123	232984123	6.3e-22	-	232984033	232984214	0	1	181,	0	-21.2	-18.9	45.1	-2.86	-3.53	6.78	three_prime_utr	PCNX2	protein_coding
ENSG00000167522	16	89283318	89283318	1e-28	-	89283243	89283394	0	1	151,	0	-28	-25.6	4.62	-31.7	-33.3	6.86	CDS	ANKRD11	protein_coding
ENSG00000014216	11	65187974	65187974	6.3e-54	+	65187655	65188294	0	3	31,100,50,	0,285,589	-53.2	-50.5	103	-3.26	-3.97	6.86	CDS	CAPN1	protein_coding
ENSG00000213380	16	69322668	69322668	7.2e-09	-	69322578	69322758	0	1	180,	0	-8.14	-6.23	8.3	-7.03	-8.01	6.89	three_prime_utr	COG8	protein_coding
ENSG00000110092	11	69653468	69653468	3.2e-20	+	69653393	69653544	0	1	151,	0	-19.5	-17.2	4.27	-17.1	-18.4	6.91	three_prime_utr	CCND1	protein_coding
ENSG00000189067	16	11548919	11548919	1.6e-20	-	11548829	11549009	0	1	180,	0	-19.8	-17.6	10.7	-11.5	-12.7	6.91	three_prime_utr	LITAF	protein_coding
ENSG00000084073	1	40293886	40293886	3.3e-07	+	40293796	40293976	0	1	180,	0	-6.48	-4.64	9.4	-3.5	-4.24	6.91	three_prime_utr	ZMPSTE24	protein_coding
ENSG00000105855	7	20414915	20414915	2.5e-78	+	20414825	20415005	0	1	180,	0	-77.6	-74.7	35.4	-7.78	-8.79	6.92	three_prime_utr	ITGB8	protein_coding
ENSG00000113532	5	100811310	100811310	1e-141	-	100811220	100811401	0	1	181,	0	-141	-138	1240	-1.08	-1.5	6.93	three_prime_utr	ST8SIA4	protein_coding
ENSG00000140526	15	89195898	89195898	5e-27	+	89195823	89195974	0	1	151,	0	-26.3	-23.9	24.6	-6.06	-6.98	6.95	three_prime_utr	ABHD2	protein_coding
ENSG00000179562	7	127584444	127584444	3.2e-11	-	127584354	127584534	0	1	180,	0	-10.5	-8.52	3.9	-13.6	-14.8	6.96	CDS	GCC1	protein_coding
ENSG00000122642	7	33005690	33005690	3.2e-31	+	33005615	33005766	0	1	151,	0	-30.5	-28.1	17.2	-10.6	-11.7	6.97	three_prime_utr	FKBP9	protein_coding
ENSG00000181722	3	114331215	114331215	1e-134	-	114331110	114331321	0	1	211,	0	-134	-131	338	-3.01	-3.69	6.98	three_prime_utr	ZBTB20	protein_coding
ENSG00000198791	8	17230449	17230449	1.3e-17	-	17230359	17230540	0	1	181,	0	-16.9	-14.7	9.73	-9.68	-10.8	7	three_prime_utr	CNOT7	protein_coding
ENSG00000173457	11	64244745	64244745	1.3e-26	-	64244686	64244805	0	1	119,	0	-25.9	-23.5	4.91	-21.6	-23.1	7.04	three_prime_utr	PPP1R14B	protein_coding
ENSG00000185158	17	32021424	32021424	3.2e-51	+	32021334	32021514	0	1	180,	0	-50.5	-47.8	451	-2.45	-3.07	7.04	CDS	LRRC37B	protein_coding
ENSG00000134247	1	116988020	116988020	1.6e-22	+	116987930	116988111	0	1	181,	0	-21.8	-19.5	11.8	-10.6	-11.7	7.07	three_prime_utr	PTGFRN	protein_coding
ENSG00000110917	12	120701505	120701505	1.3e-50	+	120701415	120701595	0	1	180,	0	-49.9	-47.2	21.3	-9.84	-11	7.07	three_prime_utr	MLEC	protein_coding
ENSG00000090615	12	132772324	132772324	2.5e-35	-	132772234	132772415	0	1	181,	0	-34.6	-32	32.9	-8.93	-10	7.08	three_prime_utr	GOLGA3	protein_coding
ENSG00000205765	5	41917322	41917322	1e-10	+	41917232	41917413	0	1	181,	0	-10	-8.03	11.6	-5.59	-6.49	7.09	three_prime_utr	C5orf51	protein_coding
ENSG00000108511	17	48597949	48597949	2e-32	-	48597814	48598084	0	1	270,	0	-31.7	-29.2	5.61	-20.4	-21.8	7.12	CDS	HOXB6	protein_coding
ENSG00000177311	3	141442775	141442775	2.5e-13	+	141442685	141442866	0	1	181,	0	-12.6	-10.6	9.85	-7.01	-7.98	7.13	CDS	ZBTB38	protein_coding
ENSG00000138756	4	78911882	78911882	2e-35	+	78911792	78911972	0	1	180,	0	-34.7	-32.2	59.5	-4.71	-5.56	7.13	CDS	BMP2K	protein_coding
ENSG00000163291	4	78911890	78911890	2e-35	-	78911800	78911981	0	1	181,	0	-34.7	-32.2	59.5	-4.71	-5.56	7.13	three_prime_utr	PAQR3	protein_coding
ENSG00000198113	9	137281000	137281000	6.3e-34	+	137280910	137281090	0	1	180,	0	-33.2	-30.7	107	-2.98	-3.66	7.17	three_prime_utr	TOR4A	protein_coding
ENSG00000107862	10	102369971	102369971	2e-27	+	102369744	102370198	0	3	31,124,25,	0,116,429	-26.7	-24.3	10.8	-11.1	-12.3	7.19	CDS	GBF1	protein_coding
ENSG00000104447	8	115414480	115414480	6.3e-50	-	115414390	115414570	0	1	180,	0	-49.2	-46.5	226	-2.59	-3.22	7.23	exon	TRPS1	protein_coding
ENSG00000146834	7	100429780	100429780	5e-29	+	100429690	100429871	0	1	181,	0	-28.3	-25.8	8.75	-17.4	-18.8	7.25	five_prime_utr	MEPCE	protein_coding
ENSG00000164168	4	147634841	147634841	1.3e-45	+	147634751	147634931	0	1	180,	0	-44.9	-42.2	88.4	-4.59	-5.42	7.26	three_prime_utr	TMEM184C	protein_coding
ENSG00000110719	11	68049264	68049264	2e-67	+	68049174	68049354	0	1	180,	0	-66.7	-63.9	58	-8.4	-9.44	7.27	CDS	TCIRG1	protein_coding
ENSG00000119787	2	38295688	38295688	1.7e-07	-	38295598	38295779	0	1	181,	0	-6.77	-4.91	8.68	-4.24	-5.04	7.29	three_prime_utr	ATL2	protein_coding
ENSG00000131873	15	101177275	101177275	2e-35	-	101177185	101177365	0	1	180,	0	-34.7	-32.2	69.6	-3.09	-3.78	7.29	three_prime_utr	CHSY1	protein_coding
ENSG00000153187	1	244841521	244841521	3.2e-30	-	244841416	244841627	0	1	211,	0	-29.5	-27.1	19.3	-8.19	-9.21	7.3	exon	HNRNPU	protein_coding
ENSG00000120805	12	101395398	101395398	1e-37	-	101395308	101395489	0	1	181,	0	-37	-34.4	55.1	-6.77	-7.74	7.3	three_prime_utr	ARL1	protein_coding
ENSG00000168615	8	39104739	39104739	1e-195	+	39104634	39104845	0	1	211,	0	-195	-192	11.1	-145	-147	7.32	three_prime_utr	ADAM9	protein_coding
ENSG00000183853	1	158095997	158095997	7.9e-50	+	158095892	158096102	0	1	210,	0	-49.1	-46.4	15	-13.8	-15	7.35	three_prime_utr	KIRREL1	protein_coding
ENSG00000167196	15	75933205	75933205	2e-13	+	75933130	75933281	0	1	151,	0	-12.7	-10.6	6.42	-9.86	-11	7.35	three_prime_utr	FBXO22	protein_coding
ENSG00000130723	9	131497737	131497737	6.6e-08	+	131497647	131497828	0	1	181,	0	-7.18	-5.3	3.25	-13.4	-14.6	7.36	three_prime_utr	PRRC2B	protein_coding
ENSG00000020181	8	37842218	37842218	6.3e-29	+	37842143	37842293	0	1	150,	0	-28.2	-25.8	16.8	-7.53	-8.53	7.39	CDS	ADGRA2	protein_coding
ENSG00000174446	15	66494437	66494437	1.3e-13	-	66494347	66494527	0	1	180,	0	-12.9	-10.9	14.9	-6.58	-7.54	7.42	three_prime_utr	SNAPC5	protein_coding
ENSG00000189180	10	38056942	38056942	1.6e-63	+	38056867	38057018	0	1	151,	0	-62.8	-60	148	-2.73	-3.38	7.42	three_prime_utr	ZNF33A	protein_coding
ENSG00000110871	12	120516696	120516696	3.2e-25	-	120516606	120516786	0	1	180,	0	-24.5	-22.1	13.7	-10.4	-11.6	7.49	CDS	COQ5	protein_coding
ENSG00000198843	3	150627913	150627913	1.3e-42	+	150627838	150627989	0	1	151,	0	-41.9	-39.3	15.6	-14.6	-15.9	7.56	three_prime_utr	SELENOT	protein_coding
ENSG00000140416	15	63044129	63044129	6.3e-36	+	63044009	63044250	0	1	241,	0	-35.2	-32.7	26.4	-9.55	-10.7	7.61	exon	TPM1	protein_coding
ENSG00000185359	17	81695939	81695939	6.3e-14	+	81695864	81696014	0	1	150,	0	-13.2	-11.1	4.99	-15.1	-16.3	7.63	CDS	HGS	protein_coding
ENSG00000046604	18	31542656	31542656	2.3e-07	+	31542581	31542732	0	1	151,	0	-6.63	-4.77	2.15	-19.3	-20.7	7.64	CDS	DSG2	protein_coding
ENSG00000111843	6	10730703	10730703	5.8e-06	+	10730629	10730777	0	1	148,	0	-5.24	-3.45	1.57	-28.2	-29.7	7.65	three_prime_utr	TMEM14C	protein_coding
ENSG00000152137	12	119179386	119179386	1.7e-09	+	119179296	119179476	0	1	180,	0	-8.76	-6.82	4.03	-15.9	-17.2	7.65	CDS	HSPB8	protein_coding
ENSG00000171223	19	12792927	12792927	6.3e-18	+	12792837	12793017	0	1	180,	0	-17.2	-15	2.51	-53.3	-55.1	7.68	three_prime_utr	JUNB	protein_coding
ENSG00000063177	19	48616223	48616223	5e-86	-	48616103	48616343	0	1	240,	0	-85.3	-82.4	7.78	-90	-91.9	7.7	exon	RPL18	protein_coding
ENSG00000100023	22	21696869	21696869	2.5e-78	+	21696749	21696990	0	1	241,	0	-77.6	-74.8	649	-2.95	-3.63	7.71	three_prime_utr	PPIL2	protein_coding
ENSG00000204580	6	30891112	30891112	4e-73	+	30891022	30891202	0	1	180,	0	-72.4	-69.5	80.4	-6.84	-7.81	7.74	CDS	DDR1	protein_coding
ENSG00000167615	19	54461407	54461407	2.5e-11	+	54461317	54461498	0	1	181,	0	-10.6	-8.64	2.68	-25.1	-26.6	7.75	three_prime_utr	LENG8	protein_coding
ENSG00000165410	14	34710955	34710955	7.9e-15	-	34710865	34711046	0	1	181,	0	-14.1	-12	19.8	-5.27	-6.15	7.78	three_prime_utr	CFL2	protein_coding
ENSG00000163840	3	122571939	122571939	2.5e-78	+	122571849	122572030	0	1	181,	0	-77.6	-74.7	85.7	-7.39	-8.38	7.79	three_prime_utr	DTX3L	protein_coding
ENSG00000131236	1	40072261	40072261	1e-136	+	40072142	40072381	0	1	239,	0	-136	-133	15.8	-63.8	-65.6	7.87	three_prime_utr	CAP1	protein_coding
ENSG00000114439	3	107808924	107808924	2e-23	+	107808834	107809015	0	1	181,	0	-22.7	-20.3	29.3	-11.5	-12.7	7.88	three_prime_utr	BBX	protein_coding
ENSG00000067225	15	72202622	72202622	1.6e-89	-	72202532	72202713	0	1	181,	0	-88.8	-85.9	3.83	-150	-152	7.89	exon	PKM	protein_coding
ENSG00000253797	13	52029431	52029431	2.5e-44	+	52029356	52029506	0	1	150,	0	-43.6	-40.9	26.3	-11	-12.1	7.89	CDS	UTP14C	protein_coding
ENSG00000124766	6	21594185	21594185	2e-59	+	21594110	21594261	0	1	151,	0	-58.7	-55.9	21.5	-20.9	-22.3	7.93	five_prime_utr	SOX4	protein_coding
ENSG00000131238	1	40072268	40072268	1e-139	-	40072148	40072389	0	1	241,	0	-139	-136	16.8	-66.5	-68.4	7.97	three_prime_utr	PPT1	protein_coding
ENSG00000144136	2	112658987	112658987	4e-87	+	112658867	112659108	0	1	241,	0	-86.4	-83.5	3.73	-192	-195	8.09	CDS	SLC20A1	protein_coding
ENSG00000141956	21	41814178	41814178	5e-19	-	41813938	41814418	0	1	480,	0	-18.3	-16.1	75.2	-8.48	-9.53	8.09	exon	PRDM15	protein_coding
ENSG00000153113	5	96772779	96772779	3.2e-60	+	96772674	96772885	0	1	211,	0	-59.5	-56.7	4.44	-74.6	-76.5	8.1	three_prime_utr	CAST	protein_coding
ENSG00000198783	17	34962382	34962382	1e-79	+	34962307	34962458	0	1	151,	0	-79	-76.2	6.29	-58.1	-59.9	8.1	exon	ZNF830	protein_coding
ENSG00000227500	19	1925443	1925443	6.3e-11	+	1925353	1925534	0	1	181,	0	-10.2	-8.23	7.05	-9.33	-10.4	8.16	exon	SCAMP4	protein_coding
ENSG00000211445	5	151028530	151028530	1e-14	+	151028395	151028665	0	1	270,	0	-14	-11.9	30.6	-6.34	-7.28	8.16	three_prime_utr	GPX3	protein_coding
ENSG00000072786	5	172044125	172044125	1.6e-63	-	172044050	172044201	0	1	151,	0	-62.8	-60	88.6	-4.55	-5.37	8.18	three_prime_utr	STK10	protein_coding
ENSG00000163453	4	57110013	57110013	2.5e-36	-	57109909	57110118	0	1	209,	0	-35.6	-33.1	3.47	-79.4	-81.3	8.2	CDS	IGFBP7	protein_coding
ENSG00000181588	19	1555838	1555838	7.9e-49	-	1555718	1555959	0	1	241,	0	-48.1	-45.4	115	-5.01	-5.88	8.2	CDS	MEX3D	protein_coding
ENSG00000114867	3	184335178	184335178	1e-143	+	184335088	184335268	0	1	180,	0	-143	-140	150	-8.32	-9.36	8.22	three_prime_utr	EIF4G1	protein_coding
ENSG00000173960	2	24000211	24000211	7.9e-45	+	24000121	24000302	0	1	181,	0	-44.1	-41.5	64.5	-5.05	-5.92	8.23	three_prime_utr	UBXN2A	protein_coding
ENSG00000112149	6	14135660	14135660	1e-143	+	14135570	14135751	0	1	181,	0	-143	-140	150	-11.2	-12.3	8.31	three_prime_utr	CD83	protein_coding
ENSG00000253710	13	52029424	52029424	2.5e-44	+	52029334	52029514	0	1	180,	0	-43.6	-40.9	26.3	-13.7	-15	8.34	CDS	ALG11	protein_coding
ENSG00000085872	19	16518323	16518323	1.3e-100	-	16518248	16518398	0	1	150,	0	-99.9	-97	55.4	-12.9	-14.2	8.34	three_prime_utr	CHERP	protein_coding
ENSG00000176692	16	86569250	86569250	1e-104	+	86569160	86569340	0	1	180,	0	-104	-101	36.7	-19.3	-20.7	8.36	three_prime_utr	FOXC2	protein_coding
ENSG00000143507	1	221706326	221706326	2.5e-32	-	221706237	221706416	0	1	179,	0	-31.6	-29.1	30.6	-9.67	-10.8	8.36	CDS	DUSP10	protein_coding
ENSG00000168264	1	234607407	234607407	1.6e-15	-	234607317	234607497	0	1	180,	0	-14.8	-12.7	3.22	-32.2	-33.8	8.37	CDS	IRF2BP2	protein_coding
ENSG00000136826	9	107487721	107487721	1.3e-29	-	107487631	107487812	0	1	181,	0	-28.9	-26.4	44.3	-10.2	-11.4	8.42	CDS	KLF4	protein_coding
ENSG00000272333	19	35720396	35720396	1e-104	+	35720306	35720487	0	1	181,	0	-104	-101	18.7	-30.3	-31.9	8.44	CDS	KMT2B	protein_coding
ENSG00000103064	16	68299933	68299933	5e-82	+	68299843	68300024	0	1	181,	0	-81.3	-78.4	64.4	-39	-40.7	8.46	three_prime_utr	SLC7A6	protein_coding
ENSG00000103061	16	68299933	68299933	2.5e-80	-	68299843	68300023	0	1	180,	0	-79.6	-76.8	55.8	-39.2	-40.9	8.47	three_prime_utr	SLC7A6OS	protein_coding
ENSG00000154305	1	222628422	222628422	4e-86	+	222628332	222628512	0	1	180,	0	-85.4	-82.5	11.2	-37.5	-39.1	8.66	CDS	MIA3	protein_coding
ENSG00000129657	17	77212009	77212009	6.3e-72	+	77211919	77212100	0	1	181,	0	-71.2	-68.3	99.4	-9.61	-10.7	8.73	CDS	SEC14L1	protein_coding
ENSG00000189266	1	23961673	23961673	5e-19	+	23961583	23961763	0	1	180,	0	-18.3	-16.1	6.03	-26.5	-28	8.79	CDS	PNRC2	protein_coding
ENSG00000170619	8	144851257	144851257	7.9e-54	-	144851182	144851333	0	1	151,	0	-53.1	-50.4	41.6	-11.4	-12.5	8.81	CDS	COMMD5	protein_coding
ENSG00000126464	19	49597824	49597824	6.3e-24	+	49597734	49597915	0	1	181,	0	-23.2	-20.9	48.9	-8.69	-9.75	8.84	CDS	PRR12	protein_coding
ENSG00000130703	20	62294207	62294207	1e-171	+	62294117	62294297	0	1	180,	0	-171	-168	30.3	-33.7	-35.3	8.86	three_prime_utr	OSBPL2	protein_coding
ENSG00000180957	22	27853257	27853257	1e-129	-	27853167	27853348	0	1	181,	0	-129	-126	173	-15.9	-17.2	9.04	three_prime_utr	PITPNB	protein_coding
ENSG00000129473	14	23308946	23308946	2.5e-76	+	23308856	23309037	0	1	181,	0	-75.6	-72.8	26.3	-23.8	-25.3	9.16	CDS	BCL2L2	protein_coding
ENSG00000070404	19	681702	681702	1.6e-61	+	681612	681792	0	1	180,	0	-60.8	-58	13.9	-53	-54.8	9.18	CDS	FSTL3	protein_coding
ENSG00000105355	19	4839133	4839133	2e-62	-	4839058	4839209	0	1	151,	0	-61.7	-58.9	16.8	-24.8	-26.3	9.2	three_prime_utr	PLIN3	protein_coding
ENSG00000111530	12	67313467	67313467	6.3e-90	+	67313392	67313543	0	1	151,	0	-89.2	-86.3	81.2	-7.25	-8.24	9.23	three_prime_utr	CAND1	protein_coding
ENSG00000156976	3	186784665	186784665	1.6e-44	+	186784575	186784755	0	1	180,	0	-43.8	-41.1	5.9	-52.3	-54.1	9.31	exon	EIF4A2	protein_coding
ENSG00000132300	2	86138019	86138019	6.3e-100	+	86137929	86138110	0	1	181,	0	-99.2	-96.2	45.1	-21.2	-22.6	9.48	three_prime_utr	PTCD3	protein_coding
ENSG00000120727	5	139368945	139368945	7.9e-81	+	139368855	139369035	0	1	180,	0	-80.1	-77.2	13.3	-48.5	-50.2	9.9	three_prime_utr	PAIP2	protein_coding
ENSG00000168615	8	39103707	39103707	9.99988867182683e-321	+	39103617	39103798	0	1	181,	0	-320	-317	35.1	-55.2	-57	9.91	three_prime_utr	ADAM9	protein_coding
ENSG00000180008	14	55047959	55047959	0	+	55047869	55048050	0	1	181,	0	-558	#NAME?	1230	-6.75	-7.71	10.1	three_prime_utr	SOCS4	protein_coding
ENSG00000258839	16	89914979	89914979	1e-104	+	89914859	89915099	0	1	240,	0	-104	-101	11.4	-88.3	-90.3	10.2	five_prime_utr	MC1R	protein_coding
ENSG00000107819	10	101040108	101040108	1e-277	+	101040018	101040199	0	1	181,	0	-277	-274	315	-18.6	-19.9	11.8	three_prime_utr	SFXN3	protein_coding
ENSG00000166411	15	78170390	78170390	0	+	78170300	78170481	0	1	181,	0	-343	#NAME?	346	-76.9	-78.8	12	three_prime_utr	IDH3A	protein_coding
ENSG00000103740	15	78170400	78170400	1.00000023069254e-317	-	78170310	78170490	0	1	180,	0	-317	-314	120	-71.9	-73.7	12	three_prime_utr	ACSBG1	protein_coding
ENSG00000147649	8	97728650	97728650	0	+	97728530	97728770	0	1	240,	0	-456	#NAME?	1990	-18.1	-19.5	12.3	three_prime_utr	MTDH	protein_coding
